# Supplementary material for: Starvation-induced metabolic rewiring affects mTORC1 composition in vivo
Source: Sci Rep. 2024 Nov 16;14:28296. doi: 10.1038/s41598-024-78873-7 (PMC11569187; doi:10.1038/s41598-024-78873-7)
Supplement: Supplementary file 2 — Supplementary Information 2. [file 41598_2024_78873_MOESM2_ESM.xlsx]

## Sheet: Table S1 all proteins 
rank.id	Comparison	Protein	Gene	logFC	AveExpr	t	P.Value	adj.P.Val	B	Peptide.count
1371	ST.24 - ST.06	Q99PG0	Aadac	-0.162068	5.78966	-0.614799	0.54857	0.690214	-6.16271	4
1679	ST.24 - ST.00	Q99PG0	Aadac	-0.0221137	5.78966	-0.0838877	0.934336	0.959597	-6.45247	4
1355	ST.06 - ST.00	Q99PG0	Aadac	0.139954	5.78966	0.496622	0.627178	0.798437	-6.35787	4
286	ST.24 - ST.06	Q8BGQ7	Aars	-0.71886	5.12341	-3.20213	0.00640741	0.0386461	-2.39701	4
383	ST.24 - ST.00	Q8BGQ7	Aars	0.666571	5.12341	2.96921	0.0101707	0.0456556	-2.90747	4
33	ST.06 - ST.00	Q8BGQ7	Aars	1.38543	5.12341	5.77275	4.86612e-05	0.00247349	2.24623	4
1222	ST.24 - ST.06	Q99K67	Aass	0.223245	6.41339	0.886142	0.390538	0.550901	-5.95964	10
755	ST.24 - ST.00	Q99K67	Aass	0.508724	6.41339	2.01931	0.0630664	0.144092	-4.59186	10
936	ST.06 - ST.00	Q99K67	Aass	0.285478	6.41339	1.05998	0.307134	0.566031	-5.92054	10
1161	ST.24 - ST.06	P41233	Abca1	-0.20734	4.19033	-1.02421	0.323144	0.480123	-5.83118	7
889	ST.24 - ST.00	P41233	Abca1	-0.345816	4.19033	-1.70825	0.109701	0.212793	-5.07397	7
1234	ST.06 - ST.00	P41233	Abca1	-0.138476	4.19033	-0.639861	0.532616	0.74454	-6.27463	7
264	ST.24 - ST.06	P41234	Abca2	-0.828974	4.96568	-3.33649	0.00490562	0.0320538	-2.14393	3
204	ST.24 - ST.00	P41234	Abca2	-0.907741	4.96568	-3.65351	0.00261453	0.0218963	-1.60726	3
1521	ST.06 - ST.00	P41234	Abca2	-0.0787663	4.96568	-0.296547	0.771175	0.874607	-6.43995	3
1708	ST.24 - ST.06	Q8R420	Abca3	-0.00613364	6.03045	-0.0236254	0.981486	0.991073	-6.35627	17
1255	ST.24 - ST.00	Q8R420	Abca3	-0.238395	6.03045	-0.918242	0.374072	0.514163	-6.02841	17
1106	ST.06 - ST.00	Q8R420	Abca3	-0.232261	6.03045	-0.836837	0.416768	0.650023	-6.12828	17
636	ST.24 - ST.06	Q8K441	Abca6	0.372317	5.70399	2.10668	0.0537041	0.14566	-4.36145	23
1434	ST.24 - ST.00	Q8K441	Abca6	0.100773	5.70399	0.570201	0.577596	0.694456	-6.28815	23
703	ST.06 - ST.00	Q8K441	Abca6	-0.271544	5.70399	-1.43724	0.172665	0.423399	-5.47882	23
333	ST.24 - ST.06	Q8K440	Abca8b	0.701909	5.49461	2.95196	0.0105236	0.0545143	-2.86467	8
918	ST.24 - ST.00	Q8K440	Abca8b	0.390899	5.49461	1.64398	0.122485	0.23016	-5.1673	8
834	ST.06 - ST.00	Q8K440	Abca8b	-0.311009	5.49461	-1.22351	0.241371	0.499239	-5.74217	8
430	ST.24 - ST.06	Q9JI39	Abcb10	0.596875	3.51385	2.63509	0.0196167	0.0786949	-3.44537	2
641	ST.24 - ST.00	Q9JI39	Abcb10	0.519646	3.51385	2.29414	0.0378016	0.101728	-4.13091	2
1504	ST.06 - ST.00	Q9JI39	Abcb10	-0.077229	3.51385	-0.318931	0.754497	0.865364	-6.43279	2
621	ST.24 - ST.06	Q9QY30	Abcb11	0.782271	5.71791	2.14734	0.0498007	0.138335	-4.29415	24
1139	ST.24 - ST.00	Q9QY30	Abcb11	-0.420921	5.71791	-1.15543	0.267292	0.404665	-5.79028	24
214	ST.06 - ST.00	Q9QY30	Abcb11	-1.20319	5.71791	-3.08946	0.00801409	0.0644484	-2.70385	24
389	ST.24 - ST.06	P21440	Abcb4	0.986844	5.6833	2.75045	0.0156542	0.0694177	-3.23593	13
1338	ST.24 - ST.00	P21440	Abcb4	-0.266267	5.6833	-0.742118	0.470308	0.606096	-6.17386	13
184	ST.06 - ST.00	P21440	Abcb4	-1.25311	5.6833	-3.267	0.00563231	0.0528029	-2.36652	13
462	ST.24 - ST.06	P21440;P21447	Abcb4;Abcb1a	0.968445	5.81583	2.52814	0.024146	0.0901556	-3.63706	6
1316	ST.24 - ST.00	P21440;P21447	Abcb4;Abcb1a	-0.304752	5.81583	-0.795561	0.439594	0.576008	-6.13269	6
213	ST.06 - ST.00	P21440;P21447	Abcb4;Abcb1a	-1.2732	5.81583	-3.10904	0.00770861	0.0624289	-2.66677	6
1614	ST.24 - ST.06	Q9DC29	Abcb6	0.0372274	4.38846	0.165879	0.870628	0.930504	-6.34226	16
1105	ST.24 - ST.00	Q9DC29	Abcb6	-0.272074	4.38846	-1.21232	0.245492	0.383234	-5.72643	16
797	ST.06 - ST.00	Q9DC29	Abcb6	-0.309302	4.38846	-1.28919	0.218268	0.471956	-5.66474	16
817	ST.24 - ST.06	Q61102	Abcb7	0.391792	3.97869	1.72912	0.105809	0.22315	-4.95207	2
1570	ST.24 - ST.00	Q61102	Abcb7	0.0674011	3.97869	0.297465	0.770488	0.846556	-6.41003	2
761	ST.06 - ST.00	Q61102	Abcb7	-0.324391	3.97869	-1.33919	0.201889	0.457157	-5.60367	2
1065	ST.24 - ST.06	Q8R4P9	Abcc10	0.258695	5.14298	1.21031	0.246237	0.398835	-5.63331	6
1503	ST.24 - ST.00	Q8R4P9	Abcc10	-0.0984716	5.14298	-0.460702	0.652101	0.74842	-6.34603	6
626	ST.06 - ST.00	Q8R4P9	Abcc10	-0.357167	5.14298	-1.56309	0.140392	0.386863	-5.30921	6
729	ST.24 - ST.06	Q8VI47	Abcc2	0.529401	5.47659	1.91366	0.0763752	0.180656	-4.67166	20
1117	ST.24 - ST.00	Q8VI47	Abcc2	-0.328623	5.47659	-1.1879	0.254676	0.393255	-5.75415	20
245	ST.06 - ST.00	Q8VI47	Abcc2	-0.858024	5.47659	-2.90124	0.0116332	0.0819076	-3.0581	20
862	ST.24 - ST.06	B2RX12	Abcc3	0.402635	4.7638	1.63606	0.124147	0.248287	-5.08665	9
1188	ST.24 - ST.00	B2RX12	Abcc3	0.258476	4.7638	1.05028	0.311415	0.452181	-5.90157	9
1312	ST.06 - ST.00	B2RX12	Abcc3	-0.144159	4.7638	-0.547939	0.59238	0.778312	-6.33035	9
1168	ST.24 - ST.06	Q9R1S7	Abcc6	0.201181	5.83381	1.01419	0.327736	0.484028	-5.84105	2
1496	ST.24 - ST.00	Q9R1S7	Abcc6	0.0937009	5.83381	0.472362	0.643962	0.74235	-6.34043	2
1340	ST.06 - ST.00	Q9R1S7	Abcc6	-0.10748	5.83381	-0.50683	0.620178	0.797151	-6.3526	2
1527	ST.24 - ST.06	P55096	Abcd3	-0.0724815	4.58038	-0.316327	0.756431	0.854514	-6.30472	5
910	ST.24 - ST.00	P55096	Abcd3	-0.381427	4.58038	-1.66464	0.118241	0.224138	-5.13755	5
811	ST.06 - ST.00	P55096	Abcd3	-0.308945	4.58038	-1.26123	0.227879	0.484397	-5.69809	5
1642	ST.24 - ST.06	O89016	Abcd4	0.0319687	4.05199	0.128954	0.899232	0.943784	-6.34791	6
890	ST.24 - ST.00	O89016	Abcd4	-0.423372	4.05199	-1.70778	0.109789	0.212793	-5.07465	6
561	ST.06 - ST.00	O89016	Abcd4	-0.45534	4.05199	-1.71811	0.107846	0.331203	-5.08695	6
1079	ST.24 - ST.06	P61222	Abce1	-0.291583	3.01684	-1.18345	0.256375	0.409867	-5.66354	2
1705	ST.24 - ST.00	P61222	Abce1	-0.00901705	3.01684	-0.0365976	0.971324	0.982717	-6.45544	2
925	ST.06 - ST.00	P61222	Abce1	0.282566	3.01684	1.07278	0.301548	0.562321	-5.90735	2
920	ST.24 - ST.06	Q7TMS5	Abcg2	0.541712	4.61979	1.50855	0.153691	0.288048	-5.26284	6
979	ST.24 - ST.00	Q7TMS5	Abcg2	-0.540414	4.61979	-1.50494	0.154609	0.272335	-5.36083	6
259	ST.06 - ST.00	Q7TMS5	Abcg2	-1.08213	4.61979	-2.81886	0.0136849	0.0911448	-3.21167	6
551	ST.24 - ST.06	Q99PE8	Abcg5	-0.541039	6.54202	-2.31078	0.0366276	0.114669	-4.01763	4
501	ST.24 - ST.00	Q99PE8	Abcg5	-0.619836	6.54202	-2.64733	0.0191541	0.0659499	-3.50312	4
1509	ST.06 - ST.00	Q99PE8	Abcg5	-0.0787972	6.54202	-0.314808	0.75756	0.865998	-6.43415	4
568	ST.24 - ST.06	Q9DBM0	Abcg8	-0.475605	4.51891	-2.2703	0.039545	0.120097	-4.08696	3
311	ST.24 - ST.00	Q9DBM0	Abcg8	-0.673194	4.51891	-3.2135	0.00626425	0.0347455	-2.4463	3
1071	ST.06 - ST.00	Q9DBM0	Abcg8	-0.19759	4.51891	-0.882278	0.392553	0.631892	-6.08948	3
722	ST.24 - ST.06	Q99LR1	Abhd12	-0.482548	4.39966	-1.9281	0.0744168	0.177568	-4.64902	2
849	ST.24 - ST.00	Q99LR1	Abhd12	-0.444828	4.39966	-1.77738	0.0972706	0.197635	-4.97102	2
1617	ST.06 - ST.00	Q99LR1	Abhd12	0.0377207	4.39966	0.140985	0.889894	0.949331	-6.47545	2
1470	ST.24 - ST.06	Q7M759	Abhd17b	0.108503	6.79929	0.443586	0.664134	0.779341	-6.25498	2
1115	ST.24 - ST.00	Q7M759	Abhd17b	-0.290806	6.79929	-1.18888	0.254301	0.393255	-5.75304	2
644	ST.06 - ST.00	Q7M759	Abhd17b	-0.399309	6.79929	-1.52703	0.149069	0.399293	-5.35884	2
31	ST.24 - ST.06	Q8VCH0	Acaa1b	-1.16143	6.05949	-4.85121	0.000258134	0.0141793	0.672291	5
786	ST.24 - ST.00	Q8VCH0	Acaa1b	-0.460225	6.05949	-1.92232	0.0751951	0.165027	-4.7472	5
277	ST.06 - ST.00	Q8VCH0	Acaa1b	0.701207	6.05949	2.73972	0.0159872	0.0995593	-3.35814	5
147	ST.24 - ST.06	Q8VCH0;Q921H8	Acaa1b;Acaa1a	-0.897768	4.46211	-3.81923	0.00188442	0.0219819	-1.23199	9
902	ST.24 - ST.00	Q8VCH0;Q921H8	Acaa1b;Acaa1a	-0.394942	4.46211	-1.68014	0.115141	0.220198	-5.11507	9
473	ST.06 - ST.00	Q8VCH0;Q921H8	Acaa1b;Acaa1a	0.502826	4.46211	2.00094	0.0652166	0.237841	-4.64834	9
1579	ST.24 - ST.06	Q8BWT1	Acaa2	0.0553163	5.33845	0.228353	0.82268	0.898748	-6.32949	8
825	ST.24 - ST.00	Q8BWT1	Acaa2	0.444906	5.33845	1.83663	0.087628	0.183222	-4.88079	8
657	ST.06 - ST.00	Q8BWT1	Acaa2	0.389589	5.33845	1.50441	0.154743	0.406288	-5.38956	8
1424	ST.24 - ST.06	Q8K370	Acad10	0.133471	3.52145	0.511854	0.616747	0.747029	-6.22163	2
955	ST.24 - ST.00	Q8K370	Acad10	0.409832	3.52145	1.57169	0.138389	0.249969	-5.2694	2
987	ST.06 - ST.00	Q8K370	Acad10	0.276361	3.52145	0.991381	0.338359	0.591357	-5.98894	2
215	ST.24 - ST.06	Q80XL6	Acad11	-0.685466	4.90683	-3.50451	0.0035132	0.0281411	-1.82651	5
1538	ST.24 - ST.00	Q80XL6	Acad11	0.0719624	4.90683	0.367916	0.71845	0.805804	-6.38572	5
160	ST.06 - ST.00	Q80XL6	Acad11	0.757428	4.90683	3.62233	0.00278111	0.0299838	-1.68693	5
1010	ST.24 - ST.06	Q8JZN5	Acad9	0.313313	5.77275	1.32607	0.206088	0.351982	-5.4969	6
414	ST.24 - ST.00	Q8JZN5	Acad9	0.682371	5.77275	2.88807	0.0119396	0.0496554	-3.05916	6
685	ST.06 - ST.00	Q8JZN5	Acad9	0.369058	5.77275	1.46112	0.166105	0.418265	-5.44743	6
1215	ST.24 - ST.06	P51174	Acadl	0.225212	6.27511	0.891838	0.387581	0.549192	-5.95466	8
404	ST.24 - ST.00	P51174	Acadl	0.734756	6.27511	2.90964	0.011442	0.0486914	-3.01893	8
504	ST.06 - ST.00	P51174	Acadl	0.509545	6.27511	1.88748	0.080045	0.273964	-4.82901	8
1587	ST.24 - ST.06	P45952	Acadm	0.0546808	6.51948	0.215577	0.832432	0.904478	-6.33243	7
426	ST.24 - ST.00	P45952	Acadm	0.725647	6.51948	2.86084	0.0125986	0.0510153	-3.10987	7
323	ST.06 - ST.00	P45952	Acadm	0.670967	6.51948	2.47442	0.0267853	0.142849	-3.8398	7
1590	ST.24 - ST.06	Q07417	Acads	-0.0423734	5.44606	-0.213798	0.833793	0.904587	-6.33283	5
1403	ST.24 - ST.00	Q07417	Acads	0.126089	5.44606	0.636187	0.534938	0.65771	-6.24762	5
1134	ST.06 - ST.00	Q07417	Acads	0.168462	5.44606	0.795088	0.439861	0.668542	-6.16229	5
1251	ST.24 - ST.06	Q9DBL1	Acadsb	0.207589	5.68508	0.844188	0.412786	0.569189	-5.99541	2
851	ST.24 - ST.00	Q9DBL1	Acadsb	0.43667	5.68508	1.77578	0.0975447	0.197645	-4.97345	2
1080	ST.06 - ST.00	Q9DBL1	Acadsb	0.229081	5.68508	0.87142	0.398252	0.635646	-6.09892	2
375	ST.24 - ST.06	P50544	Acadvl	0.733395	5.83936	2.80332	0.0141098	0.0649051	-3.13913	18
231	ST.24 - ST.00	P50544	Acadvl	0.920179	5.83936	3.51728	0.00342529	0.0255784	-1.86746	18
1215	ST.06 - ST.00	P50544	Acadvl	0.186784	5.83936	0.667849	0.515111	0.73133	-6.25605	18
1309	ST.24 - ST.06	Q8QZT1	Acat1	0.20345	5.73929	0.745387	0.468393	0.617248	-6.07342	9
828	ST.24 - ST.00	Q8QZT1	Acat1	0.498578	5.73929	1.82665	0.0891896	0.185812	-4.89611	9
971	ST.06 - ST.00	Q8QZT1	Acat1	0.295127	5.73929	1.01143	0.329005	0.584484	-5.96936	9
1380	ST.24 - ST.06	Q8CAY6	Acat2	-0.111649	5.75218	-0.595019	0.561345	0.701681	-6.17482	5
1178	ST.24 - ST.00	Q8CAY6	Acat2	0.200585	5.75218	1.06899	0.303196	0.443725	-5.88243	5
630	ST.06 - ST.00	Q8CAY6	Acat2	0.312234	5.75218	1.55654	0.141937	0.388636	-5.31829	5
1407	ST.24 - ST.06	P09470	Ace	0.136893	5.20531	0.547584	0.592618	0.726099	-6.20234	3
1529	ST.24 - ST.00	P09470	Ace	0.0961496	5.20531	0.384606	0.70632	0.796862	-6.37922	3
1606	ST.06 - ST.00	P09470	Ace	-0.0407436	5.20531	-0.152452	0.88101	0.946291	-6.47369	3
488	ST.24 - ST.06	Q91V92	Acly	-0.591832	5.118	-2.4566	0.0277203	0.0979866	-3.76376	7
1653	ST.24 - ST.00	Q91V92	Acly	0.0325212	5.118	0.13499	0.894545	0.933288	-6.44662	7
337	ST.06 - ST.00	Q91V92	Acly	0.624353	5.118	2.42421	0.0294999	0.151001	-3.92902	7
351	ST.24 - ST.06	A2AKK5	Acnat1	-0.862774	5.9539	-2.87179	0.0123295	0.0604353	-3.0131	4
1061	ST.24 - ST.00	A2AKK5	Acnat1	0.398262	5.9539	1.32563	0.206228	0.335291	-5.59201	4
139	ST.06 - ST.00	A2AKK5	Acnat1	1.26104	5.9539	3.92633	0.00152634	0.0188237	-1.10567	4
759	ST.24 - ST.06	P28271	Aco1	-0.433057	4.20468	-1.84552	0.0862576	0.19604	-4.77718	9
967	ST.24 - ST.00	P28271	Aco1	0.359778	4.20468	1.53324	0.147545	0.2632	-5.32241	9
202	ST.06 - ST.00	P28271	Aco1	0.792835	4.20468	3.16054	0.00695929	0.0589763	-2.56909	9
578	ST.24 - ST.06	Q99KI0	Aco2	0.65592	5.3601	2.23753	0.0420653	0.125541	-4.1427	13
440	ST.24 - ST.00	Q99KI0	Aco2	0.827773	5.3601	2.82377	0.0135532	0.0531348	-3.17872	13
1311	ST.06 - ST.00	Q99KI0	Aco2	0.171853	5.3601	0.548376	0.592088	0.778312	-6.33011	13
1109	ST.24 - ST.06	Q9CQR4	Acot13	0.276947	5.51612	1.12468	0.279677	0.435025	-5.72776	2
193	ST.24 - ST.00	Q9CQR4	Acot13	0.913467	5.51612	3.70956	0.00234003	0.0209148	-1.50024	2
339	ST.06 - ST.00	Q9CQR4	Acot13	0.63652	5.51612	2.41794	0.0298565	0.151925	-3.94011	2
994	ST.24 - ST.06	Q8BWN8	Acot4	-0.284293	3.95814	-1.36892	0.19263	0.334169	-5.44396	2
1313	ST.24 - ST.00	Q8BWN8	Acot4	0.166838	3.95814	0.803354	0.435225	0.571792	-6.12647	2
455	ST.06 - ST.00	Q8BWN8	Acot4	0.451131	3.95814	2.03198	0.0616219	0.232319	-4.59791	2
1069	ST.24 - ST.06	Q8BWN8;O55137	Acot4;Acot1	-0.276362	4.61308	-1.20656	0.247633	0.399295	-5.63756	2
1206	ST.24 - ST.00	Q8BWN8;O55137	Acot4;Acot1	0.230936	4.61308	1.00824	0.330482	0.472704	-5.94355	2
441	ST.06 - ST.00	Q8BWN8;O55137	Acot4;Acot1	0.507298	4.61308	2.07176	0.0572805	0.224056	-4.53267	2
471	ST.24 - ST.06	Q9R0H0	Acox1	-0.517652	4.62206	-2.49633	0.0256773	0.0938748	-3.69357	17
453	ST.24 - ST.00	Q9R0H0	Acox1	-0.57765	4.62206	-2.78566	0.0146084	0.0556282	-3.24927	17
1533	ST.06 - ST.00	Q9R0H0	Acox1	-0.0599976	4.62206	-0.270645	0.790621	0.889642	-6.4476	17
1262	ST.24 - ST.06	Q05117	Acp5	-0.158203	5.12358	-0.834586	0.417993	0.571021	-6.00337	9
1035	ST.24 - ST.00	Q05117	Acp5	-0.259639	5.12358	-1.3697	0.192393	0.320118	-5.53723	9
1351	ST.06 - ST.00	Q05117	Acp5	-0.101436	5.12358	-0.500553	0.624478	0.797354	-6.35585	9
1277	ST.24 - ST.06	Q8CE08	Acpp	-0.172141	4.81847	-0.79482	0.440012	0.594378	-6.03549	3
1240	ST.24 - ST.00	Q8CE08	Acpp	-0.205462	4.81847	-0.948674	0.358908	0.499287	-6.00049	3
1610	ST.06 - ST.00	Q8CE08	Acpp	-0.0333215	4.81847	-0.143917	0.887621	0.949331	-6.47501	3
974	ST.24 - ST.06	Q8VCW8	Acsf2	-0.349451	5.76772	-1.4004	0.183209	0.324471	-5.40426	8
842	ST.24 - ST.00	Q8VCW8	Acsf2	0.448891	5.76772	1.7989	0.0936648	0.191891	-4.93846	8
229	ST.06 - ST.00	Q8VCW8	Acsf2	0.798342	5.76772	2.99267	0.00970912	0.0727608	-2.88655	8
1261	ST.24 - ST.06	P41216	Acsl1	-0.158786	5.49902	-0.835765	0.417351	0.57092	-6.0024	15
502	ST.24 - ST.00	P41216	Acsl1	0.502288	5.49902	2.64378	0.0192872	0.0662758	-3.50958	15
186	ST.06 - ST.00	P41216	Acsl1	0.661074	5.49902	3.25482	0.00577039	0.0535157	-2.38974	15
683	ST.24 - ST.06	Q9QUJ7	Acsl4	0.501317	5.54274	2.00049	0.0652701	0.164635	-4.53409	3
1597	ST.24 - ST.00	Q9QUJ7	Acsl4	0.061456	5.54274	0.245239	0.809837	0.874746	-6.42477	3
591	ST.06 - ST.00	Q9QUJ7	Acsl4	-0.439861	5.54274	-1.64189	0.122922	0.358382	-5.19799	3
1004	ST.24 - ST.06	Q8JZR0	Acsl5	-0.34671	6.10869	-1.33193	0.204205	0.350559	-5.48974	5
826	ST.24 - ST.00	Q8JZR0	Acsl5	-0.477494	6.10869	-1.83435	0.0879836	0.183743	-4.88431	5
1374	ST.06 - ST.00	Q8JZR0	Acsl5	-0.130784	6.10869	-0.469972	0.645627	0.809831	-6.37113	5
1555	ST.24 - ST.06	Q91VA0	Acsm1	-0.0643588	5.88252	-0.260813	0.798042	0.885287	-6.32127	8
1080	ST.24 - ST.00	Q91VA0	Acsm1	0.314662	5.88252	1.27516	0.223047	0.356256	-5.65305	8
704	ST.06 - ST.00	Q91VA0	Acsm1	0.379021	5.88252	1.43677	0.172796	0.423399	-5.47943	8
1388	ST.24 - ST.06	Q3UNX5	Acsm3	-0.14504	4.40257	-0.572527	0.576063	0.71562	-6.18814	2
944	ST.24 - ST.00	Q3UNX5	Acsm3	0.402899	4.40257	1.5904	0.134111	0.244857	-5.24327	2
464	ST.06 - ST.00	Q3UNX5	Acsm3	0.547939	4.40257	2.02323	0.0626163	0.232715	-4.61216	2
126	ST.24 - ST.06	P60710	Actb	0.729854	3.49376	3.95258	0.00144967	0.0198466	-0.981036	4
933	ST.24 - ST.00	P60710	Actb	0.296981	3.49376	1.60832	0.13012	0.240575	-5.21804	4
401	ST.06 - ST.00	P60710	Actb	-0.432873	3.49376	-2.19285	0.045745	0.1965	-4.33021	4
338	ST.24 - ST.06	P63268;P60710	Actg2;Actb	0.660975	3.49955	2.93748	0.0108295	0.0551129	-2.89155	5
921	ST.24 - ST.00	P63268;P60710	Actg2;Actb	0.368216	3.49955	1.63641	0.124072	0.232383	-5.17813	5
840	ST.06 - ST.00	P63268;P60710	Actg2;Actb	-0.292759	3.49955	-1.21704	0.243748	0.500555	-5.74963	5
1671	ST.24 - ST.06	Q7TPR4	Actn1	0.0152223	4.43523	0.0831369	0.934922	0.964617	-6.35296	2
632	ST.24 - ST.00	Q7TPR4	Actn1	0.423233	4.43523	2.31149	0.0365784	0.0998383	-4.10089	2
436	ST.06 - ST.00	Q7TPR4	Actn1	0.408011	4.43523	2.08444	0.0559575	0.220991	-4.51175	2
1224	ST.24 - ST.06	P57780	Actn4	0.159346	5.43739	0.88278	0.392291	0.552632	-5.96256	7
269	ST.24 - ST.00	P57780	Actn4	0.606896	5.43739	3.36222	0.00466101	0.0298894	-2.16336	7
364	ST.06 - ST.00	P57780	Actn4	0.44755	5.43739	2.3193	0.0360401	0.170795	-4.11307	7
1189	ST.24 - ST.06	P57780;Q7TPR4	Actn4;Actn1	0.173201	6.22168	0.954176	0.356213	0.516793	-5.89837	4
245	ST.24 - ST.00	P57780;Q7TPR4	Actn4;Actn1	0.624831	6.22168	3.44224	0.00397571	0.0279923	-2.01072	4
361	ST.06 - ST.00	P57780;Q7TPR4	Actn4;Actn1	0.45163	6.22168	2.32737	0.0354918	0.169594	-4.09903	4
1214	ST.24 - ST.06	P61161	Actr2	0.159238	4.55772	0.894765	0.386068	0.548572	-5.95209	3
1274	ST.24 - ST.00	P61161	Actr2	-0.15689	4.55772	-0.881574	0.392921	0.532016	-6.06098	3
583	ST.06 - ST.00	P61161	Actr2	-0.316129	4.55772	-1.66161	0.118854	0.351577	-5.16957	3
1657	ST.24 - ST.06	Q99JY9	Actr3	0.0207252	5.5464	0.114219	0.91069	0.948062	-6.34978	4
1245	ST.24 - ST.00	Q99JY9	Actr3	-0.170121	5.5464	-0.937554	0.364399	0.504751	-6.01079	4
995	ST.06 - ST.00	Q99JY9	Actr3	-0.190846	5.5464	-0.983843	0.341924	0.592782	-5.99622	4
161	ST.24 - ST.06	Q91XE4	Acy3	-1.02755	5.08116	-3.74975	0.00216137	0.0231575	-1.36306	2
266	ST.24 - ST.00	Q91XE4	Acy3	0.925982	5.08116	3.37912	0.00450704	0.0291571	-2.13114	2
10	ST.06 - ST.00	Q91XE4	Acy3	1.95353	5.08116	6.66845	1.07451e-05	0.00163639	3.70204	2
637	ST.24 - ST.06	O35598	Adam10	0.464884	4.65465	2.10415	0.0539559	0.146113	-4.36561	2
1355	ST.24 - ST.00	O35598	Adam10	0.156317	4.65465	0.70752	0.490878	0.624875	-6.19911	2
787	ST.06 - ST.00	O35598	Adam10	-0.308567	4.65465	-1.30643	0.212505	0.465782	-5.64389	2
7	ST.24 - ST.06	G5E8Q8	Adgrf5	1.38634	4.55594	6.23108	2.21569e-05	0.00546009	3.0054	2
14	ST.24 - ST.00	G5E8Q8	Adgrf5	1.3846	4.55594	6.22323	2.24517e-05	0.00216876	2.99632	2
1721	ST.06 - ST.00	G5E8Q8	Adgrf5	-0.00174508	4.55594	-0.0073369	0.99425	0.996063	-6.48582	2
1468	ST.24 - ST.06	Q923X1	Adgrl4	0.106117	3.12548	0.446413	0.662139	0.777571	-6.25369	2
1351	ST.24 - ST.00	Q923X1	Adgrl4	0.17059	3.12548	0.717643	0.484804	0.619014	-6.19184	2
1552	ST.06 - ST.00	Q923X1	Adgrl4	0.0644736	3.12548	0.253712	0.803414	0.892969	-6.45222	2
1118	ST.24 - ST.06	P00329	Adh1	0.254796	6.48367	1.11581	0.283325	0.436815	-5.73721	14
988	ST.24 - ST.00	P00329	Adh1	0.339794	6.48367	1.48804	0.15896	0.277536	-5.38353	14
1477	ST.06 - ST.00	P00329	Adh1	0.0849978	6.48367	0.348185	0.732891	0.855612	-6.42265	14
1037	ST.24 - ST.06	P28474	Adh5	-0.30885	6.46301	-1.27224	0.224053	0.372082	-5.56154	3
995	ST.24 - ST.00	P28474	Adh5	0.356824	6.46301	1.46986	0.163756	0.283899	-5.40775	3
310	ST.06 - ST.00	P28474	Adh5	0.665674	6.46301	2.56501	0.0224815	0.12477	-3.67716	3
1659	ST.24 - ST.06	Q8R0N6	Adhfe1	0.0361845	4.13154	0.111083	0.91313	0.949232	-6.35014	2
420	ST.24 - ST.00	Q8R0N6	Adhfe1	0.93632	4.13154	2.87442	0.0122656	0.0503766	-3.08459	2
307	ST.06 - ST.00	Q8R0N6	Adhfe1	0.900135	4.13154	2.58487	0.0216311	0.121543	-3.64123	2
1569	ST.24 - ST.06	P55264	Adk	-0.0652562	6.82044	-0.242839	0.811659	0.892359	-6.32596	5
693	ST.24 - ST.00	P55264	Adk	0.585072	6.82044	2.17724	0.0470997	0.117174	-4.33043	5
380	ST.06 - ST.00	P55264	Adk	0.650328	6.82044	2.26378	0.040035	0.181738	-4.20908	5
486	ST.24 - ST.06	Q8JZQ2	Afg3l2	0.711536	4.04667	2.46495	0.0272783	0.0968213	-3.74904	2
250	ST.24 - ST.00	Q8JZQ2	Afg3l2	0.989638	4.04667	3.42836	0.00408687	0.0281994	-2.03721	2
1056	ST.06 - ST.00	Q8JZQ2	Afg3l2	0.278102	4.04667	0.901193	0.382757	0.625243	-6.0728	2
299	ST.24 - ST.06	O89020	Afm	-0.612174	5.52838	-3.13012	0.00739273	0.0426503	-2.5322	6
129	ST.24 - ST.00	O89020	Afm	-0.797206	5.52838	-4.0762	0.00113805	0.0150262	-0.802876	6
1067	ST.06 - ST.00	O89020	Afm	-0.185031	5.52838	-0.884982	0.391142	0.631892	-6.08712	6
889	ST.24 - ST.06	Q64191	Aga	0.321575	5.15818	1.57843	0.136833	0.265508	-5.16749	3
1181	ST.24 - ST.00	Q64191	Aga	0.216338	5.15818	1.06188	0.3063	0.44739	-5.88973	3
1363	ST.06 - ST.00	Q64191	Aga	-0.105237	5.15818	-0.483188	0.636446	0.805384	-6.36464	3
435	ST.24 - ST.06	A2AS89	Agmat	-0.673371	4.36071	-2.6082	0.0206714	0.0818438	-3.4938	2
1210	ST.24 - ST.00	A2AS89	Agmat	0.258269	4.36071	1.00037	0.334143	0.47636	-5.95125	2
175	ST.06 - ST.00	A2AS89	Agmat	0.93164	4.36071	3.37551	0.00453948	0.0447463	-2.15936	2
689	ST.24 - ST.06	Q8K3K7	Agpat2	-0.592986	6.08021	-1.99576	0.0658355	0.164828	-4.54167	2
1116	ST.24 - ST.00	Q8K3K7	Agpat2	0.353099	6.08021	1.18839	0.254487	0.393255	-5.75359	2
233	ST.06 - ST.00	Q8K3K7	Agpat2	0.946086	6.08021	2.9785	0.00998539	0.0736761	-2.91321	2
949	ST.24 - ST.06	Q9D517	Agpat3	0.355789	4.43123	1.44882	0.169459	0.307996	-5.34189	2
1268	ST.24 - ST.00	Q9D517	Agpat3	-0.219168	4.43123	-0.89248	0.387249	0.526773	-6.05141	2
403	ST.06 - ST.00	Q9D517	Agpat3	-0.574957	4.43123	-2.19008	0.0459824	0.196823	-4.33489	2
1398	ST.24 - ST.06	P11859	Agt	0.127228	4.72125	0.563124	0.582275	0.718473	-6.19357	5
1239	ST.24 - ST.00	P11859	Agt	-0.215831	4.72125	-0.955291	0.355668	0.495179	-5.99432	5
710	ST.06 - ST.00	P11859	Agt	-0.343058	4.72125	-1.42035	0.177436	0.4302	-5.5008	5
220	ST.24 - ST.06	O35423	Agxt	-0.808715	3.4393	-3.47742	0.00370738	0.0289721	-1.87773	2
1073	ST.24 - ST.00	O35423	Agxt	0.303154	3.4393	1.30354	0.21346	0.343168	-5.61895	2
91	ST.06 - ST.00	O35423	Agxt	1.11187	3.4393	4.47218	0.000529024	0.00987635	-0.0749006	2
601	ST.24 - ST.06	Q3UEG6	Agxt2	-0.612054	5.81308	-2.18275	0.0466172	0.133591	-4.23503	3
1119	ST.24 - ST.00	Q3UEG6	Agxt2	0.331888	5.81308	1.18361	0.256316	0.395125	-5.75897	3
206	ST.06 - ST.00	Q3UEG6	Agxt2	0.943942	5.81308	3.14894	0.00712145	0.0594042	-2.59111	3
612	ST.24 - ST.06	P50247	Ahcy	-0.500934	6.26822	-2.16095	0.0485538	0.136855	-4.27148	9
569	ST.24 - ST.00	P50247	Ahcy	0.566525	6.26822	2.4439	0.0284052	0.0859786	-3.86883	9
107	ST.06 - ST.00	P50247	Ahcy	1.06746	6.26822	4.30744	0.000726238	0.011708	-0.383471	9
571	ST.24 - ST.06	P29699	Ahsg	-0.575584	5.95274	-2.25773	0.0404946	0.122181	-4.10839	5
186	ST.24 - ST.00	P29699	Ahsg	-0.953133	5.95274	-3.73866	0.00220923	0.020472	-1.44471	5
733	ST.06 - ST.00	P29699	Ahsg	-0.377548	5.95274	-1.38529	0.187683	0.440742	-5.5458	5
522	ST.24 - ST.06	Q9Z0X1	Aifm1	0.682908	6.44805	2.37886	0.0321751	0.106315	-3.89987	8
300	ST.24 - ST.00	Q9Z0X1	Aifm1	0.935426	6.44805	3.25849	0.00572841	0.0329359	-2.36084	8
1117	ST.06 - ST.00	Q9Z0X1	Aifm1	0.252518	6.44805	0.822815	0.424434	0.65546	-6.13988	8
365	ST.24 - ST.06	Q9WTP6	Ak2	1.08337	5.09034	2.8341	0.0132803	0.0627631	-3.08256	4
584	ST.24 - ST.00	Q9WTP6	Ak2	0.922375	5.09034	2.41295	0.0301437	0.0890375	-3.92354	4
1437	ST.06 - ST.00	Q9WTP6	Ak2	-0.160991	5.09034	-0.393953	0.699563	0.837542	-6.40505	4
1316	ST.24 - ST.06	Q9WTP7	Ak3	0.185866	5.96865	0.73653	0.473594	0.620688	-6.07998	7
841	ST.24 - ST.00	Q9WTP7	Ak3	0.455844	5.96865	1.80637	0.0924416	0.18961	-4.92711	7
979	ST.06 - ST.00	Q9WTP7	Ak3	0.269977	5.96865	1.00074	0.33397	0.587146	-5.97984	7
1196	ST.24 - ST.06	Q9JII6	Akr1a1	-0.185266	6.32704	-0.93437	0.365981	0.527858	-5.91662	6
665	ST.24 - ST.00	Q9JII6	Akr1a1	0.443602	6.32704	2.23726	0.0420867	0.109106	-4.22858	6
235	ST.06 - ST.00	Q9JII6	Akr1a1	0.628868	6.32704	2.96679	0.0102194	0.0750005	-2.93522	6
358	ST.24 - ST.06	P45376	Akr1b1	0.475014	5.02866	2.85082	0.0128501	0.0619172	-3.05178	3
292	ST.24 - ST.00	P45376	Akr1b1	0.546858	5.02866	3.28199	0.00546693	0.0322961	-2.31614	3
1427	ST.06 - ST.00	P45376	Akr1b1	0.0718443	5.02866	0.403329	0.692811	0.83749	-6.40118	3
1449	ST.24 - ST.06	Q8VC28	Akr1c13	-0.112828	5.96842	-0.482074	0.637218	0.758593	-6.23674	3
277	ST.24 - ST.00	Q8VC28	Akr1c13	0.780729	5.96842	3.33578	0.00491249	0.0304464	-2.21373	3
162	ST.06 - ST.00	Q8VC28	Akr1c13	0.893557	5.96842	3.57128	0.00307727	0.0327672	-1.78469	3
317	ST.24 - ST.06	P70694	Akr1c6	-0.577224	5.01951	-3.0491	0.00868199	0.0471778	-2.68379	10
764	ST.24 - ST.00	P70694	Akr1c6	0.374704	5.01951	1.97932	0.0678334	0.153158	-4.65643	10
77	ST.06 - ST.00	P70694	Akr1c6	0.951928	5.01951	4.70365	0.000340641	0.00763125	0.353995	10
280	ST.24 - ST.06	Q8VCX1	Akr1d1	-0.86688	5.25902	-3.23169	0.00604177	0.0372216	-2.3414	4
312	ST.24 - ST.00	Q8VCX1	Akr1d1	0.860862	5.25902	3.20926	0.00631724	0.034927	-2.45435	4
24	ST.06 - ST.00	Q8VCX1	Akr1d1	1.72774	5.25902	6.02496	3.14486e-05	0.00211799	2.66857	4
1400	ST.24 - ST.06	Q8CG76	Akr7a2	-0.117958	3.72598	-0.557373	0.586092	0.721473	-6.19684	2
1631	ST.24 - ST.00	Q8CG76	Akr7a2	0.0389405	3.72598	0.184002	0.856656	0.906028	-6.43846	2
1201	ST.06 - ST.00	Q8CG76	Akr7a2	0.156898	3.72598	0.693493	0.499368	0.716448	-6.23837	2
3	ST.24 - ST.06	P10518	Alad	-1.24256	5.46178	-6.78476	8.90304e-06	0.00511925	3.85863	2
251	ST.24 - ST.00	P10518	Alad	0.626666	5.46178	3.42179	0.00414059	0.0283626	-2.04975	2
1	ST.06 - ST.00	P10518	Alad	1.86922	5.46178	9.54735	1.68116e-07	0.000290001	7.58387	2
1138	ST.24 - ST.06	P07724	Alb	-0.296578	5.20564	-1.07666	0.299872	0.454551	-5.77821	30
197	ST.24 - ST.00	P07724	Alb	-1.01536	5.20564	-3.68604	0.0024515	0.0214196	-1.54515	30
333	ST.06 - ST.00	P07724	Alb	-0.718783	5.20564	-2.44085	0.0285722	0.148009	-3.89953	30
152	ST.24 - ST.06	Q61490	Alcam	0.829855	6.54	3.79443	0.00197888	0.0222522	-1.27875	5
437	ST.24 - ST.00	Q61490	Alcam	0.620603	6.54	2.83765	0.0131878	0.0520571	-3.15297	5
1060	ST.06 - ST.00	Q61490	Alcam	-0.209252	6.54	-0.894991	0.385951	0.627991	-6.0783	5
672	ST.24 - ST.06	P24549	Aldh1a1	-0.371035	5.16215	-2.03012	0.0618321	0.158523	-4.48639	10
528	ST.24 - ST.00	P24549	Aldh1a1	0.469395	5.16215	2.5683	0.0223382	0.0728577	-3.64638	10
108	ST.06 - ST.00	P24549	Aldh1a1	0.84043	5.16215	4.30143	0.000734732	0.0117353	-0.394791	10
1376	ST.24 - ST.06	O35945	Aldh1a7	-0.118689	4.18003	-0.601981	0.55683	0.698061	-6.1706	4
1608	ST.24 - ST.00	O35945	Aldh1a7	0.0441559	4.18003	0.223955	0.826034	0.886137	-6.42997	4
1150	ST.06 - ST.00	O35945	Aldh1a7	0.162845	4.18003	0.772592	0.452636	0.678817	-6.17996	4
595	ST.24 - ST.06	O35945;P24549	Aldh1a7;Aldh1a1	-0.394752	3.0891	-2.19424	0.0456258	0.132277	-4.21575	3
1698	ST.24 - ST.00	O35945;P24549	Aldh1a7;Aldh1a1	0.00981178	3.0891	0.0545391	0.957278	0.97207	-6.45459	3
430	ST.06 - ST.00	O35945;P24549	Aldh1a7;Aldh1a1	0.404564	3.0891	2.10354	0.0540164	0.216694	-4.48008	3
508	ST.24 - ST.06	O35945;P47738;P24549;Q9CZS1	Aldh1a7;Aldh2;Aldh1a1;Aldh1b1	-0.484705	5.58456	-2.41024	0.0303003	0.102701	-3.84513	2
621	ST.24 - ST.00	O35945;P47738;P24549;Q9CZS1	Aldh1a7;Aldh2;Aldh1a1;Aldh1b1	0.469038	5.58456	2.33234	0.0351584	0.0976622	-4.06471	2
95	ST.06 - ST.00	O35945;P47738;P24549;Q9CZS1	Aldh1a7;Aldh2;Aldh1a1;Aldh1b1	0.953743	5.58456	4.43628	0.000566711	0.0102903	-0.141934	2
1700	ST.24 - ST.06	Q9CZS1	Aldh1b1	0.00849588	4.99432	0.0345226	0.972949	0.98659	-6.35594	4
1391	ST.24 - ST.00	Q9CZS1	Aldh1b1	0.161819	4.99432	0.657543	0.521518	0.646691	-6.2336	4
1271	ST.06 - ST.00	Q9CZS1	Aldh1b1	0.153323	4.99432	0.582782	0.569327	0.77269	-6.3102	4
77	ST.24 - ST.06	Q8R0Y6	Aldh1l1	-1.18802	5.21798	-4.31961	0.00070937	0.0154575	-0.296264	17
1141	ST.24 - ST.00	Q8R0Y6	Aldh1l1	0.316536	5.21798	1.15091	0.269084	0.40635	-5.79524	17
60	ST.06 - ST.00	Q8R0Y6	Aldh1l1	1.50456	5.21798	5.11721	0.000157639	0.00453213	1.10449	17
1080	ST.24 - ST.06	P47738	Aldh2	-0.26557	4.10674	-1.18092	0.257347	0.410901	-5.66636	11
1235	ST.24 - ST.00	P47738	Aldh2	0.217097	4.10674	0.965371	0.350772	0.489945	-5.98484	11
470	ST.06 - ST.00	P47738	Aldh2	0.482667	4.10674	2.00767	0.064421	0.236439	-4.63743	11
1453	ST.24 - ST.06	P47740	Aldh3a2	-0.106048	5.49729	-0.473741	0.643002	0.763371	-6.24081	9
297	ST.24 - ST.00	P47740	Aldh3a2	0.730781	5.49729	3.26457	0.00565953	0.0328157	-2.34926	9
165	ST.06 - ST.00	P47740	Aldh3a2	0.836828	5.49729	3.49687	0.00356691	0.0372904	-1.92717	9
1320	ST.24 - ST.06	Q8CHT0	Aldh4a1	-0.164236	5.36375	-0.731358	0.476648	0.622892	-6.08378	8
1106	ST.24 - ST.00	Q8CHT0	Aldh4a1	0.271336	5.36375	1.20829	0.24699	0.384903	-5.73104	8
525	ST.06 - ST.00	Q8CHT0	Aldh4a1	0.435572	5.36375	1.81437	0.0911459	0.299479	-4.94216	8
1336	ST.24 - ST.06	Q8BWF0	Aldh5a1	0.155769	4.64751	0.695175	0.498345	0.643447	-6.10964	4
663	ST.24 - ST.00	Q8BWF0	Aldh5a1	0.504366	4.64751	2.25092	0.0410183	0.106722	-4.20523	4
689	ST.06 - ST.00	Q8BWF0	Aldh5a1	0.348597	4.64751	1.45526	0.167695	0.419846	-5.45517	4
1658	ST.24 - ST.06	Q9EQ20	Aldh6a1	0.0271467	3.9386	0.112246	0.912225	0.949088	-6.35001	3
1400	ST.24 - ST.00	Q9EQ20	Aldh6a1	0.15607	3.9386	0.645321	0.529175	0.652019	-6.24168	3
1352	ST.06 - ST.00	Q9EQ20	Aldh6a1	0.128923	3.9386	0.498646	0.625787	0.798434	-6.35683	3
871	ST.24 - ST.06	Q9DBF1	Aldh7a1	-0.48461	5.83544	-1.62359	0.126802	0.25113	-5.10431	12
225	ST.24 - ST.00	Q9DBF1	Aldh7a1	1.06266	5.83544	3.56022	0.0031455	0.0241155	-1.78544	12
71	ST.06 - ST.00	Q9DBF1	Aldh7a1	1.54727	5.83544	4.84901	0.000259196	0.00629736	0.620222	12
282	ST.24 - ST.06	Q8BH00	Aldh8a1	-0.759553	5.964	-3.21776	0.00621144	0.0378706	-2.36762	10
1142	ST.24 - ST.00	Q8BH00	Aldh8a1	0.271502	5.964	1.15019	0.269373	0.40635	-5.79604	10
120	ST.06 - ST.00	Q8BH00	Aldh8a1	1.03106	5.964	4.08584	0.00111684	0.0159038	-0.802205	10
98	ST.24 - ST.06	Q9JLJ2	Aldh9a1	-0.873902	5.27655	-4.17022	0.000947518	0.0166782	-0.573711	6
649	ST.24 - ST.00	Q9JLJ2	Aldh9a1	0.477484	5.27655	2.27853	0.0389347	0.103486	-4.15782	6
22	ST.06 - ST.00	Q9JLJ2	Aldh9a1	1.35139	5.27655	6.03226	3.10578e-05	0.00211799	2.68066	6
311	ST.24 - ST.06	P05064	Aldoa	0.652785	5.10906	3.08054	0.00815719	0.0452449	-2.62504	12
550	ST.24 - ST.00	P05064	Aldoa	0.529572	5.10906	2.49909	0.0255407	0.0801048	-3.77063	12
1317	ST.06 - ST.00	P05064	Aldoa	-0.123212	5.10906	-0.543894	0.595087	0.779443	-6.33262	12
1008	ST.24 - ST.06	Q91Y97	Aldob	-0.232903	6.07495	-1.32764	0.205582	0.351702	-5.49498	15
1201	ST.24 - ST.00	Q91Y97	Aldob	-0.178693	6.07495	-1.01862	0.325697	0.467445	-5.93332	15
1524	ST.06 - ST.00	Q91Y97	Aldob	0.0542094	6.07495	0.289058	0.776782	0.879232	-6.44223	15
666	ST.24 - ST.06	Q920R0	Als2	-0.459046	5.06888	-2.043	0.0603892	0.156413	-4.46552	6
642	ST.24 - ST.00	Q920R0	Als2	-0.514759	5.06888	-2.29096	0.0380301	0.102184	-4.1364	6
1565	ST.06 - ST.00	Q920R0	Als2	-0.055713	5.06888	-0.231939	0.819948	0.903447	-6.45774	6
79	ST.24 - ST.06	O09174	Amacr	-0.963744	5.21952	-4.3163	0.000713922	0.0154575	-0.302394	4
864	ST.24 - ST.00	O09174	Amacr	0.389964	5.21952	1.74653	0.102656	0.204956	-5.01729	4
37	ST.06 - ST.00	O09174	Amacr	1.35371	5.21952	5.67125	5.81512e-05	0.00255777	2.07355	4
1188	ST.24 - ST.06	Q07456	Ambp	-0.294509	6.69005	-0.956885	0.354891	0.515308	-5.89585	3
218	ST.24 - ST.00	Q07456	Ambp	-1.10732	6.69005	-3.59779	0.00291967	0.0231029	-1.71368	3
326	ST.06 - ST.00	Q07456	Ambp	-0.812816	6.69005	-2.47034	0.0269964	0.142849	-3.84707	3
1255	ST.24 - ST.06	Q9DBA8	Amdhd1	0.159551	3.55337	0.838925	0.415634	0.57092	-5.99978	3
1278	ST.24 - ST.00	Q9DBA8	Amdhd1	0.165886	3.55337	0.872234	0.397823	0.536967	-6.06908	3
1707	ST.06 - ST.00	Q9DBA8	Amdhd1	0.00633475	3.55337	0.0311571	0.975585	0.985872	-6.48534	3
224	ST.24 - ST.06	P00688;P00687	Amy2;Amy1	0.763755	5.9818	3.46903	0.00376972	0.02903	-1.8936	3
1107	ST.24 - ST.00	P00688;P00687	Amy2;Amy1	0.266012	5.9818	1.20824	0.247007	0.384903	-5.73109	3
425	ST.06 - ST.00	P00688;P00687	Amy2;Amy1	-0.497743	5.9818	-2.11477	0.0529054	0.214725	-4.46141	3
1175	ST.24 - ST.06	P21570	Ang	-0.249044	6.47303	-0.985515	0.341131	0.500809	-5.86881	2
1090	ST.24 - ST.00	P21570	Ang	-0.318643	6.47303	-1.26093	0.227984	0.3608	-5.66993	2
1549	ST.06 - ST.00	P21570	Ang	-0.0695983	6.47303	-0.257626	0.800452	0.8914	-6.45118	2
49	ST.24 - ST.06	Q9R182	Angptl3	-1.21299	5.66478	-4.61194	0.000405258	0.0141793	0.240337	6
20	ST.24 - ST.00	Q9R182	Angptl3	-1.59975	5.66478	-6.08242	2.85065e-05	0.00216876	2.76712	6
742	ST.06 - ST.00	Q9R182	Angptl3	-0.386754	5.66478	-1.37551	0.190626	0.442795	-5.5582	6
1664	ST.24 - ST.06	Q9Z1P8	Angptl4	0.0191195	3.45403	0.102538	0.919786	0.953505	-6.35109	2
1136	ST.24 - ST.00	Q9Z1P8	Angptl4	0.215777	3.45403	1.15722	0.266584	0.404665	-5.78831	2
992	ST.06 - ST.00	Q9Z1P8	Angptl4	0.196658	3.45403	0.986564	0.340634	0.592332	-5.9936	2
434	ST.24 - ST.06	Q02357	Ank1	0.844469	5.82413	2.61039	0.0205837	0.0818129	-3.48987	16
808	ST.24 - ST.00	Q02357	Ank1	0.605025	5.82413	1.87023	0.0825484	0.176203	-4.82884	16
1204	ST.06 - ST.00	Q02357	Ank1	-0.239444	5.82413	-0.692356	0.50006	0.716448	-6.23917	16
53	ST.24 - ST.06	Q810B6	Ankfy1	-1.2652	5.72421	-4.5663	0.000442	0.0141793	0.157177	22
66	ST.24 - ST.00	Q810B6	Ankfy1	-1.33905	5.72421	-4.83283	0.000267169	0.00698281	0.603614	22
1554	ST.06 - ST.00	Q810B6	Ankfy1	-0.0738466	5.72421	-0.24931	0.806749	0.895522	-6.45338	22
1431	ST.24 - ST.06	Q3UMR0	Ankrd27	-0.124665	4.31174	-0.502335	0.623256	0.751304	-6.22655	2
620	ST.24 - ST.00	Q3UMR0	Ankrd27	-0.57883	4.31174	-2.33239	0.0351552	0.0976622	-4.06463	2
565	ST.06 - ST.00	Q3UMR0	Ankrd27	-0.454165	4.31174	-1.71186	0.109019	0.332847	-5.09618	2
991	ST.24 - ST.06	P97449	Anpep	0.421628	5.16817	1.37067	0.192097	0.334169	-5.44177	9
1183	ST.24 - ST.00	P97449	Anpep	-0.325477	5.16817	-1.05809	0.307965	0.449061	-5.89361	9
379	ST.06 - ST.00	P97449	Anpep	-0.747105	5.16817	-2.2719	0.0394259	0.179445	-4.19511	9
675	ST.24 - ST.06	P10107	Anxa1	0.942085	4.21384	2.0225	0.0626994	0.160232	-4.49868	8
529	ST.24 - ST.00	P10107	Anxa1	1.19627	4.21384	2.56819	0.022343	0.0728577	-3.64658	8
1338	ST.06 - ST.00	P10107	Anxa1	0.254181	4.21384	0.510442	0.617711	0.796376	-6.35071	8
988	ST.24 - ST.06	P97384	Anxa11	0.468003	5.60864	1.37527	0.190699	0.332952	-5.43601	6
294	ST.24 - ST.00	P97384	Anxa11	1.11472	5.60864	3.2757	0.00553576	0.0324802	-2.32811	6
538	ST.06 - ST.00	P97384	Anxa11	0.646716	5.60864	1.77769	0.0972182	0.311713	-4.99791	6
19	ST.24 - ST.06	P07356	Anxa2	1.18044	5.08368	5.40294	9.37687e-05	0.00851321	1.63929	15
18	ST.24 - ST.00	P07356	Anxa2	1.33206	5.08368	6.09693	2.78103e-05	0.00216876	2.79087	15
1227	ST.06 - ST.00	P07356	Anxa2	0.151623	5.08368	0.649163	0.526761	0.739763	-6.26854	15
715	ST.24 - ST.06	O35639	Anxa3	0.439059	5.07453	1.94169	0.0726154	0.174996	-4.62762	2
517	ST.24 - ST.00	O35639	Anxa3	0.585554	5.07453	2.58955	0.021435	0.0714716	-3.60799	2
1259	ST.06 - ST.00	O35639	Anxa3	0.146495	5.07453	0.606017	0.554222	0.759359	-6.2961	2
1353	ST.24 - ST.06	P97429	Anxa4	0.378507	5.90097	0.64939	0.526618	0.671409	-6.14062	8
329	ST.24 - ST.00	P97429	Anxa4	1.82605	5.90097	3.1329	0.00735199	0.0385477	-2.59906	8
362	ST.06 - ST.00	P97429	Anxa4	1.44755	5.90097	2.32311	0.0357806	0.170501	-4.10645	8
1519	ST.24 - ST.06	P48036	Anxa5	0.0686867	6.0637	0.331968	0.744841	0.845853	-6.29949	9
163	ST.24 - ST.00	P48036	Anxa5	0.798973	6.0637	3.8615	0.00173387	0.0182975	-1.21055	9
181	ST.06 - ST.00	P48036	Anxa5	0.730286	6.0637	3.30157	0.0052582	0.0501127	-2.30058	9
786	ST.24 - ST.06	P14824	Anxa6	1.0633	5.3381	1.79269	0.0946923	0.207817	-4.85741	17
692	ST.24 - ST.00	P14824	Anxa6	1.29722	5.3381	2.18707	0.0462425	0.115272	-4.31384	17
1463	ST.06 - ST.00	P14824	Anxa6	0.233917	5.3381	0.368905	0.717729	0.846262	-6.41494	17
684	ST.24 - ST.06	Q07076	Anxa7	0.894281	4.17535	1.99981	0.0653511	0.164635	-4.53518	6
558	ST.24 - ST.00	Q07076	Anxa7	1.10477	4.17535	2.4705	0.0269882	0.0832977	-3.8216	6
1397	ST.06 - ST.00	Q07076	Anxa7	0.210485	4.17535	0.440292	0.666461	0.82196	-6.38506	6
1506	ST.24 - ST.06	O35298	Aoah	-0.113379	6.92478	-0.366472	0.719503	0.824132	-6.28707	3
1508	ST.24 - ST.00	O35298	Aoah	-0.138067	6.92478	-0.446271	0.66224	0.757535	-6.35277	3
1672	ST.06 - ST.00	O35298	Aoah	-0.0246883	6.92478	-0.0746453	0.941555	0.971401	-6.48293	3
470	ST.24 - ST.06	O54754	Aox1	-0.6581	5.63204	-2.49775	0.0256069	0.0938748	-3.69104	6
147	ST.24 - ST.00	O54754	Aox1	1.0407	5.63204	3.94985	0.00145745	0.0171027	-1.04249	6
23	ST.06 - ST.00	O54754	Aox1	1.6988	5.63204	6.03118	3.11155e-05	0.00211799	2.67886	6
373	ST.24 - ST.06	G3X982	Aox3	-0.891763	4.71628	-2.8071	0.0140052	0.0647673	-3.13218	14
318	ST.24 - ST.00	G3X982	Aox3	1.01264	4.71628	3.1876	0.00659509	0.0357054	-2.49545	14
43	ST.06 - ST.00	G3X982	Aox3	1.9044	4.71628	5.60753	6.50809e-05	0.00255777	1.96435	14
99	ST.24 - ST.06	G3X982;O54754	Aox3;Aox1	-1.18811	5.84712	-4.15673	0.000972712	0.0169488	-0.598858	2
792	ST.24 - ST.00	G3X982;O54754	Aox3;Aox1	0.544447	5.84712	1.90481	0.0775977	0.16901	-4.77478	2
38	ST.06 - ST.00	G3X982;O54754	Aox3;Aox1	1.73255	5.84712	5.67006	5.82739e-05	0.00255777	2.0715	2
1301	ST.24 - ST.06	O35643	Ap1b1	-0.133604	5.46601	-0.756696	0.461802	0.612304	-6.06494	11
597	ST.24 - ST.00	O35643	Ap1b1	-0.418714	5.46601	-2.37149	0.0326313	0.0942865	-3.99639	11
652	ST.06 - ST.00	O35643	Ap1b1	-0.285111	5.46601	-1.5105	0.153198	0.405316	-5.38132	11
1544	ST.24 - ST.06	O35643;Q9DBG3	Ap1b1;Ap2b1	0.058253	6.00951	0.288443	0.777242	0.868357	-6.31343	7
940	ST.24 - ST.00	O35643;Q9DBG3	Ap1b1;Ap2b1	-0.323292	6.00951	-1.6008	0.131782	0.241834	-5.22865	7
541	ST.06 - ST.00	O35643;Q9DBG3	Ap1b1;Ap2b1	-0.381545	6.00951	-1.76723	0.099015	0.315691	-5.01369	7
942	ST.24 - ST.06	P22892	Ap1g1	-0.292924	4.74147	-1.46284	0.165641	0.303324	-5.32354	7
328	ST.24 - ST.00	P22892	Ap1g1	-0.627936	4.74147	-3.13587	0.0073088	0.038438	-2.59345	7
625	ST.06 - ST.00	P22892	Ap1g1	-0.335012	4.74147	-1.56497	0.139951	0.386265	-5.3066	7
972	ST.24 - ST.06	P35585	Ap1m1	-0.265016	5.89469	-1.40332	0.182352	0.323619	-5.40054	5
478	ST.24 - ST.00	P35585	Ap1m1	-0.513494	5.89469	-2.71908	0.0166473	0.0600765	-3.37191	5
828	ST.06 - ST.00	P35585	Ap1m1	-0.248478	5.89469	-1.23077	0.238725	0.497344	-5.73376	5
383	ST.24 - ST.06	P17426	Ap2a1	0.598924	5.97242	2.77669	0.0148681	0.0669648	-3.18794	3
1700	ST.24 - ST.00	P17426	Ap2a1	-0.0113112	5.97242	-0.0524401	0.95892	0.972833	-6.45471	3
294	ST.06 - ST.00	P17426	Ap2a1	-0.610235	5.97242	-2.64641	0.0191885	0.112309	-3.52932	3
179	ST.24 - ST.06	P17427	Ap2a2	0.667891	7.0979	3.66895	0.00253582	0.0244374	-1.51567	7
1122	ST.24 - ST.00	P17427	Ap2a2	0.214625	7.0979	1.17901	0.258084	0.396501	-5.76412	7
358	ST.06 - ST.00	P17427	Ap2a2	-0.453266	7.0979	-2.32913	0.0353736	0.169594	-4.09598	7
138	ST.24 - ST.06	P17427;P17426	Ap2a2;Ap2a1	0.774283	4.95726	3.88128	0.00166769	0.0208461	-1.11512	5
1100	ST.24 - ST.00	P17427;P17426	Ap2a2;Ap2a1	0.245679	4.95726	1.23153	0.238453	0.373937	-5.70432	5
320	ST.06 - ST.00	P17427;P17426	Ap2a2;Ap2a1	-0.528603	4.95726	-2.47861	0.0265695	0.142791	-3.83231	5
465	ST.24 - ST.06	Q9DBG3	Ap2b1	0.452411	5.63441	2.51803	0.0246227	0.0913422	-3.65504	6
1037	ST.24 - ST.00	Q9DBG3	Ap2b1	0.246062	5.63441	1.36954	0.192442	0.320118	-5.53743	6
922	ST.06 - ST.00	Q9DBG3	Ap2b1	-0.206348	5.63441	-1.07432	0.300883	0.562321	-5.90576	6
91	ST.24 - ST.06	P84091	Ap2m1	0.814256	7.39324	4.21838	0.0008629	0.0163572	-0.484058	4
771	ST.24 - ST.00	P84091	Ap2m1	0.379121	7.39324	1.9641	0.0697322	0.155699	-4.68081	4
429	ST.06 - ST.00	P84091	Ap2m1	-0.435135	7.39324	-2.10869	0.0535042	0.215139	-4.47153	4
1338	ST.24 - ST.06	Q9Z1T1	Ap3b1	0.171684	5.4496	0.692647	0.499883	0.644467	-6.11141	11
604	ST.24 - ST.00	Q9Z1T1	Ap3b1	-0.584412	5.4496	-2.35777	0.0334965	0.0956647	-4.02038	11
255	ST.06 - ST.00	Q9Z1T1	Ap3b1	-0.756096	5.4496	-2.8534	0.0127846	0.0864844	-3.1474	11
915	ST.24 - ST.06	O54774	Ap3d1	0.386514	5.96835	1.51331	0.15249	0.287482	-5.25645	9
734	ST.24 - ST.00	O54774	Ap3d1	-0.531606	5.96835	-2.08138	0.0562739	0.132251	-4.49031	9
176	ST.06 - ST.00	O54774	Ap3d1	-0.91812	5.96835	-3.36252	0.00465823	0.045656	-2.18419	9
588	ST.24 - ST.06	Q9JKC8	Ap3m1	0.542075	5.07238	2.20289	0.0448931	0.131469	-4.20121	8
1479	ST.24 - ST.00	Q9JKC8	Ap3m1	0.121669	5.07238	0.494439	0.62868	0.733064	-6.32946	8
608	ST.06 - ST.00	Q9JKC8	Ap3m1	-0.420406	5.07238	-1.59811	0.132381	0.375589	-5.26024	8
1017	ST.24 - ST.06	Q9DCR2	Ap3s1	0.304303	7.15379	1.30471	0.213072	0.361406	-5.52279	3
1282	ST.24 - ST.00	Q9DCR2	Ap3s1	-0.202239	7.15379	-0.86711	0.400529	0.538288	-6.0735	3
456	ST.06 - ST.00	Q9DCR2	Ap3s1	-0.506542	7.15379	-2.03155	0.0616697	0.232319	-4.5986	3
1701	ST.24 - ST.06	P12246	Apcs	-0.00761777	5.8842	-0.0343197	0.973108	0.98659	-6.35594	3
574	ST.24 - ST.00	P12246	Apcs	-0.541365	5.8842	-2.43897	0.0286758	0.0861059	-3.87757	3
385	ST.06 - ST.00	P12246	Apcs	-0.533747	5.8842	-2.24934	0.0411402	0.184329	-4.23388	3
392	ST.24 - ST.06	Q8R146	Apeh	-0.707967	6.29866	-2.73482	0.0161415	0.0709245	-3.26445	7
74	ST.24 - ST.00	Q8R146	Apeh	1.21353	6.29866	4.68779	0.000351007	0.00818227	0.338651	7
7	ST.06 - ST.00	Q8R146	Apeh	1.9215	6.29866	6.94321	6.91117e-06	0.00163639	4.12396	7
479	ST.24 - ST.06	Q06335	Aplp2	-0.604363	4.91058	-2.48104	0.0264458	0.0951628	-3.72063	8
419	ST.24 - ST.00	Q06335	Aplp2	-0.700506	4.91058	-2.87572	0.0122341	0.0503673	-3.08217	8
1462	ST.06 - ST.00	Q06335	Aplp2	-0.0961432	4.91058	-0.369197	0.717516	0.846262	-6.41483	8
622	ST.24 - ST.06	Q00623	Apoa1	-0.465018	4.75606	-2.14468	0.050048	0.138703	-4.29858	10
38	ST.24 - ST.00	Q00623	Apoa1	-1.17104	4.75606	-5.40087	9.41195e-05	0.00427253	1.61503	10
222	ST.06 - ST.00	Q00623	Apoa1	-0.706021	4.75606	-3.04589	0.00873744	0.0678728	-2.78622	10
822	ST.24 - ST.06	P09813	Apoa2	-0.381444	4.00931	-1.72053	0.107396	0.225376	-4.96469	3
176	ST.24 - ST.00	P09813	Apoa2	-0.839138	4.00931	-3.78498	0.00201612	0.0197603	-1.35635	3
493	ST.06 - ST.00	P09813	Apoa2	-0.457694	4.00931	-1.93112	0.0740127	0.258969	-4.76021	3
1496	ST.24 - ST.06	P06728	Apoa4	0.110305	5.66953	0.387367	0.704321	0.812135	-6.27896	13
1521	ST.24 - ST.00	P06728	Apoa4	-0.116549	5.66953	-0.409294	0.688529	0.780876	-6.36909	13
1169	ST.06 - ST.00	P06728	Apoa4	-0.226854	5.66953	-0.745208	0.468497	0.691324	-6.20084	13
846	ST.24 - ST.06	Q8C7G5	Apoa5	-0.460877	5.9955	-1.66475	0.118219	0.241049	-5.04568	11
1112	ST.24 - ST.00	Q8C7G5	Apoa5	-0.331633	5.9955	-1.1979	0.250883	0.389185	-5.74285	11
1404	ST.06 - ST.00	Q8C7G5	Apoa5	0.129245	5.9955	0.436697	0.669004	0.82196	-6.38669	11
29	ST.24 - ST.06	E9Q414	Apob	-0.947681	5.28414	-4.93433	0.000221053	0.0131488	0.820668	90
272	ST.24 - ST.00	E9Q414	Apob	-0.643204	5.28414	-3.349	0.00478512	0.0303468	-2.18855	90
671	ST.06 - ST.00	E9Q414	Apob	0.304477	5.28414	1.48294	0.160293	0.411982	-5.41841	90
5	ST.24 - ST.06	P34928	Apoc1	-1.36902	5.50383	-6.33046	1.87537e-05	0.00546009	3.16212	5
45	ST.24 - ST.00	P34928	Apoc1	-1.12764	5.50383	-5.21431	0.000131969	0.00498594	1.28772	5
948	ST.06 - ST.00	P34928	Apoc1	0.241378	5.50383	1.04406	0.314184	0.571696	-5.93676	5
135	ST.24 - ST.06	P33622	Apoc3	-0.727237	5.53861	-3.89585	0.00162056	0.0206531	-1.08769	4
17	ST.24 - ST.00	P33622	Apoc3	-1.14258	5.53861	-6.12086	2.67005e-05	0.00216876	2.82999	4
439	ST.06 - ST.00	P33622	Apoc3	-0.415341	5.53861	-2.0813	0.0562818	0.220991	-4.51693	4
712	ST.24 - ST.06	P51910	Apod	0.763251	6.13205	1.94749	0.0718596	0.174098	-4.61847	4
703	ST.24 - ST.00	P51910	Apod	0.845145	6.13205	2.15644	0.0489632	0.120145	-4.36542	4
1585	ST.06 - ST.00	P51910	Apod	0.0818942	6.13205	0.195463	0.847845	0.922733	-6.46587	4
16	ST.24 - ST.06	P08226	Apoe	-1.14689	3.87331	-5.48011	8.1648e-05	0.00825187	1.77104	13
75	ST.24 - ST.00	P08226	Apoe	-0.97741	3.87331	-4.67028	0.000362824	0.00834495	0.306503	13
1163	ST.06 - ST.00	P08226	Apoe	0.169483	3.87331	0.757524	0.461322	0.684248	-6.19154	13
240	ST.24 - ST.06	Q91V80	Apof	-0.7392	4.96085	-3.41053	0.00423426	0.0304338	-2.00413	2
27	ST.24 - ST.00	Q91V80	Apof	-1.27672	4.96085	-5.89056	3.96415e-05	0.00244905	2.44991	2
363	ST.06 - ST.00	Q91V80	Apof	-0.537523	4.96085	-2.31986	0.0360023	0.170795	-4.11211	2
1358	ST.24 - ST.06	Q01339	Apoh	0.142636	5.25619	0.64385	0.530101	0.67336	-6.14423	10
1376	ST.24 - ST.00	Q01339	Apoh	-0.149133	5.25619	-0.673175	0.511818	0.641632	-6.22307	10
826	ST.06 - ST.00	Q01339	Apoh	-0.29177	5.25619	-1.23196	0.238294	0.497184	-5.73238	10
1252	ST.24 - ST.06	Q9Z1R3	Apom	-0.292062	4.23924	-0.841863	0.414043	0.570119	-5.99734	2
627	ST.24 - ST.00	Q9Z1R3	Apom	-0.804268	4.23924	-2.31829	0.0361098	0.0992476	-4.08912	2
739	ST.06 - ST.00	Q9Z1R3	Apom	-0.512206	4.23924	-1.38107	0.188949	0.440742	-5.55116	2
1571	ST.24 - ST.06	P12023	App	-0.0506507	5.92859	-0.237768	0.815513	0.895455	-6.32722	4
753	ST.24 - ST.00	P12023	App	-0.431451	5.92859	-2.02535	0.0623742	0.142889	-4.58206	4
580	ST.06 - ST.00	P12023	App	-0.380801	5.92859	-1.67213	0.116734	0.347184	-5.15433	4
1199	ST.24 - ST.06	P56404	Aqp8	-0.339828	7.39314	-0.92374	0.3713	0.533786	-5.92627	2
1443	ST.24 - ST.00	P56404	Aqp8	-0.204246	7.39314	-0.555192	0.587542	0.702364	-6.29678	2
1481	ST.06 - ST.00	P56404	Aqp8	0.135582	7.39314	0.344744	0.735421	0.856228	-6.42389	2
708	ST.24 - ST.06	Q9JJJ3	Aqp9	0.570134	4.70741	1.95471	0.0709278	0.172811	-4.60705	2
1682	ST.24 - ST.00	Q9JJJ3	Aqp9	-0.0231804	4.70741	-0.0794738	0.937783	0.961757	-6.45284	2
498	ST.06 - ST.00	Q9JJJ3	Aqp9	-0.593315	4.70741	-1.9028	0.0778784	0.26976	-4.80496	2
1596	ST.24 - ST.06	Q5XJY5	Arcn1	-0.0456167	6.57886	-0.198477	0.845531	0.913423	-6.3361	2
1558	ST.24 - ST.00	Q5XJY5	Arcn1	-0.0741899	6.57886	-0.322798	0.751628	0.832194	-6.40187	2
1635	ST.06 - ST.00	Q5XJY5	Arcn1	-0.0285732	6.57886	-0.116292	0.909076	0.95834	-6.47877	2
1369	ST.24 - ST.06	P61205	Arf3	0.118927	3.77318	0.616193	0.547675	0.690095	-6.16184	2
1663	ST.24 - ST.00	P61205	Arf3	0.0225685	3.77318	0.116934	0.908577	0.94245	-6.449	2
1379	ST.06 - ST.00	P61205	Arf3	-0.0963582	3.77318	-0.467014	0.647689	0.810095	-6.37256	2
887	ST.24 - ST.06	Q61176	Arg1	-0.325533	5.6799	-1.57935	0.136621	0.265508	-5.16622	10
1577	ST.24 - ST.00	Q61176	Arg1	-0.0588745	5.6799	-0.285635	0.779348	0.852489	-6.41361	10
842	ST.06 - ST.00	Q61176	Arg1	0.266658	5.6799	1.21016	0.246292	0.504578	-5.75751	10
349	ST.24 - ST.06	Q80ZU0	Arl5a	-0.619162	4.58634	-2.89376	0.0118063	0.0583551	-2.9725	2
56	ST.24 - ST.00	Q80ZU0	Arl5a	-1.08228	4.58634	-5.05821	0.000175723	0.00541291	1.01014	2
462	ST.06 - ST.00	Q80ZU0	Arl5a	-0.463116	4.58634	-2.02466	0.0624526	0.232715	-4.60983	2
1373	ST.24 - ST.06	Q8VEH3	Arl8a	0.128819	5.06184	0.608264	0.552773	0.694489	-6.16675	5
1011	ST.24 - ST.00	Q8VEH3	Arl8a	-0.301498	5.06184	-1.42362	0.176502	0.301115	-5.46836	5
499	ST.06 - ST.00	Q8VEH3	Arl8a	-0.430317	5.06184	-1.90066	0.0781783	0.270256	-4.80833	5
1535	ST.24 - ST.06	Q9CQW2	Arl8b	0.0752074	5.05072	0.302915	0.766418	0.861284	-6.30901	4
1118	ST.24 - ST.00	Q9CQW2	Arl8b	-0.2948	5.05072	-1.18738	0.254875	0.393255	-5.75473	4
726	ST.06 - ST.00	Q9CQW2	Arl8b	-0.370007	5.05072	-1.39404	0.185081	0.439432	-5.53465	4
1684	ST.24 - ST.06	Q9CQW2;Q8VEH3	Arl8b;Arl8a	0.0150053	5.08997	0.0644914	0.949493	0.97261	-6.35439	5
712	ST.24 - ST.00	Q9CQW2;Q8VEH3	Arl8b;Arl8a	-0.494297	5.08997	-2.12445	0.0519647	0.125898	-4.41892	5
447	ST.06 - ST.00	Q9CQW2;Q8VEH3	Arl8b;Arl8a	-0.509302	5.08997	-2.04756	0.0598862	0.231104	-4.57243	5
800	ST.24 - ST.06	Q6PD19	Armh3	-0.383872	6.50907	-1.76733	0.0989973	0.213463	-4.89544	6
206	ST.24 - ST.00	Q6PD19	Armh3	-0.793096	6.50907	-3.65138	0.0026256	0.0218963	-1.61134	6
544	ST.06 - ST.00	Q6PD19	Armh3	-0.409225	6.50907	-1.76237	0.0998592	0.316508	-5.02099	6
830	ST.24 - ST.06	Q9WV32	Arpc1b	0.338769	4.98094	1.69278	0.112666	0.234154	-5.00519	2
1474	ST.24 - ST.00	Q9WV32	Arpc1b	-0.101501	4.98094	-0.507189	0.619933	0.725498	-6.3229	2
444	ST.06 - ST.00	Q9WV32	Arpc1b	-0.44027	4.98094	-2.05789	0.0587615	0.228296	-4.5555	2
1330	ST.24 - ST.06	Q9CVB6	Arpc2	0.119641	6.22807	0.706695	0.491374	0.636921	-6.10154	5
1337	ST.24 - ST.00	Q9CVB6	Arpc2	-0.126354	6.22807	-0.746346	0.467831	0.603597	-6.1707	5
751	ST.06 - ST.00	Q9CVB6	Arpc2	-0.245995	6.22807	-1.3592	0.19562	0.449327	-5.57874	5
1366	ST.24 - ST.06	P59999	Arpc4	0.121858	5.31797	0.619148	0.545782	0.68922	-6.15999	3
1226	ST.24 - ST.00	P59999	Arpc4	-0.191612	5.31797	-0.973563	0.346828	0.487873	-5.97707	3
666	ST.06 - ST.00	P59999	Arpc4	-0.31347	5.31797	-1.48984	0.15849	0.410133	-5.40917	3
1095	ST.24 - ST.06	P50428	Arsa	0.420638	3.09863	1.15763	0.267886	0.422012	-5.57539	2
1264	ST.24 - ST.00	P50428	Arsa	0.289783	3.09863	0.904289	0.382329	0.521771	-6.03972	2
1486	ST.06 - ST.00	P50428	Arsa	-0.130855	3.09863	-0.341643	0.73809	0.856228	-6.31632	2
700	ST.24 - ST.06	P50429	Arsb	0.3783	5.32037	1.97361	0.0685396	0.168901	-4.57703	13
761	ST.24 - ST.00	P50429	Arsb	0.382833	5.32037	1.99726	0.0656554	0.148825	-4.62755	13
1714	ST.06 - ST.00	P50429	Arsb	0.00453293	5.32037	0.0221212	0.982664	0.988971	-6.48559	13
201	ST.24 - ST.06	Q3TYD4	Arsg	0.719221	5.90344	3.58238	0.00301026	0.0258343	-1.67929	4
587	ST.24 - ST.00	Q3TYD4	Arsg	0.483044	5.90344	2.406	0.0305474	0.0897688	-3.93578	4
908	ST.06 - ST.00	Q3TYD4	Arsg	-0.236177	5.90344	-1.1004	0.289755	0.550471	-5.87843	4
1040	ST.24 - ST.06	Q9D2L1	Arsk	0.259369	6.39469	1.26908	0.225147	0.373441	-5.56528	7
1420	ST.24 - ST.00	Q9D2L1	Arsk	0.120989	6.39469	0.591993	0.563313	0.684306	-6.27523	7
1240	ST.06 - ST.00	Q9D2L1	Arsk	-0.13838	6.39469	-0.633356	0.536732	0.746208	-6.27885	7
539	ST.24 - ST.06	Q9WV54	Asah1	0.471437	6.81162	2.34239	0.0344924	0.110388	-3.96313	8
1162	ST.24 - ST.00	Q9WV54	Asah1	0.226425	6.81162	1.12502	0.279538	0.414976	-5.82338	8
883	ST.06 - ST.00	Q9WV54	Asah1	-0.245013	6.81162	-1.13875	0.273957	0.534631	-5.83726	8
1211	ST.24 - ST.06	Q9JHE3	Asah2	0.226839	5.80354	0.89734	0.384739	0.548039	-5.94983	10
1478	ST.24 - ST.00	Q9JHE3	Asah2	-0.125531	5.80354	-0.49658	0.627206	0.732024	-6.32837	10
788	ST.06 - ST.00	Q9JHE3	Asah2	-0.352369	5.80354	-1.30389	0.213344	0.466945	-5.64697	10
1456	ST.24 - ST.06	P34927	Asgr1	-0.101153	4.80576	-0.468338	0.646765	0.766257	-6.24342	10
635	ST.24 - ST.00	P34927	Asgr1	-0.497214	4.80576	-2.30211	0.0372353	0.101151	-4.11714	10
564	ST.06 - ST.00	P34927	Asgr1	-0.396062	4.80576	-1.71533	0.108366	0.331438	-5.09105	10
758	ST.24 - ST.06	P24721	Asgr2	-0.445676	6.53464	-1.84976	0.0856115	0.194828	-4.77069	3
246	ST.24 - ST.00	P24721	Asgr2	-0.827814	6.53464	-3.4358	0.00402694	0.028041	-2.02302	3
669	ST.06 - ST.00	P24721	Asgr2	-0.382138	6.53464	-1.48361	0.160119	0.411982	-5.41752	3
70	ST.24 - ST.06	Q91YI0	Asl	-0.995963	6.79531	-4.35044	0.000668418	0.0154575	-0.239263	7
915	ST.24 - ST.00	Q91YI0	Asl	0.378251	6.79531	1.65223	0.120775	0.22769	-5.15545	7
40	ST.06 - ST.00	Q91YI0	Asl	1.37421	6.79531	5.61498	6.42277e-05	0.00255777	1.97715	7
1718	ST.24 - ST.06	P16460	Ass1	0.00278523	5.34698	0.0130011	0.989811	0.993844	-6.35647	23
1723	ST.24 - ST.00	P16460	Ass1	-0.000542365	5.34698	-0.0025317	0.998016	0.99917	-6.45614	23
1718	ST.06 - ST.00	P16460	Ass1	-0.00332759	5.34698	-0.0145296	0.988613	0.992641	-6.48574	23
265	ST.24 - ST.06	Q925I1	Atad3	0.745086	5.24982	3.3303	0.00496639	0.0323284	-2.15561	2
607	ST.24 - ST.00	Q925I1	Atad3	0.526412	5.24982	2.35289	0.0338093	0.0956885	-4.0289	2
1041	ST.06 - ST.00	Q925I1	Atad3	-0.218674	5.24982	-0.914275	0.376081	0.622623	-6.06107	2
1315	ST.24 - ST.06	Q91YH5	Atl3	0.169366	5.01381	0.738349	0.472523	0.619849	-6.07864	3
1624	ST.24 - ST.00	Q91YH5	Atl3	0.045331	5.01381	0.19762	0.846189	0.898815	-6.43575	3
1341	ST.06 - ST.00	Q91YH5	Atl3	-0.124035	5.01381	-0.505806	0.620878	0.797151	-6.35313	3
1670	ST.24 - ST.06	P98197	Atp11a	-0.0277167	6.14235	-0.0855042	0.933074	0.963804	-6.35276	4
854	ST.24 - ST.00	P98197	Atp11a	-0.571768	6.14235	-1.76387	0.0995975	0.201178	-4.99135	4
623	ST.06 - ST.00	P98197	Atp11a	-0.544051	6.14235	-1.56997	0.138787	0.384282	-5.29965	4
1605	ST.24 - ST.06	Q9QZW0	Atp11c	0.0348182	4.08642	0.181681	0.858442	0.922216	-6.33941	14
1288	ST.24 - ST.00	Q9QZW0	Atp11c	-0.1639	4.08642	-0.855231	0.40685	0.544889	-6.08364	14
1006	ST.06 - ST.00	Q9QZW0	Atp11c	-0.198718	4.08642	-0.969943	0.348567	0.597287	-6.00951	14
1612	ST.24 - ST.06	Q9CTG6	Atp13a2	0.04154	5.85968	0.169434	0.867884	0.928722	-6.34164	4
1324	ST.24 - ST.00	Q9CTG6	Atp13a2	-0.191791	5.85968	-0.782279	0.447107	0.582522	-6.14317	4
1065	ST.06 - ST.00	Q9CTG6	Atp13a2	-0.23333	5.85968	-0.890246	0.388406	0.629109	-6.08249	4
774	ST.24 - ST.06	Q5XF89	Atp13a3	-0.328831	4.95415	-1.80703	0.0923328	0.205781	-4.83577	6
865	ST.24 - ST.00	Q5XF89	Atp13a3	-0.317625	4.95415	-1.74546	0.102848	0.205101	-5.01889	6
1687	ST.06 - ST.00	Q5XF89	Atp13a3	0.0112057	4.95415	0.0576021	0.954881	0.976126	-6.48411	6
169	ST.24 - ST.06	Q8VDN2	Atp1a1	0.883873	6.47114	3.69528	0.00240711	0.0244135	-1.46593	9
721	ST.24 - ST.00	Q8VDN2	Atp1a1	0.504515	6.47114	2.10926	0.0534477	0.127665	-4.44418	9
670	ST.06 - ST.00	Q8VDN2	Atp1a1	-0.379358	6.47114	-1.48358	0.160126	0.411982	-5.41756	9
110	ST.24 - ST.06	Q8VDN2;Q6PIE5	Atp1a1;Atp1a2	1.02879	6.03289	4.05903	0.00117688	0.0184556	-0.781407	8
577	ST.24 - ST.00	Q8VDN2;Q6PIE5	Atp1a1;Atp1a2	0.616778	6.03289	2.43346	0.0289806	0.0866403	-3.88731	8
647	ST.06 - ST.00	Q8VDN2;Q6PIE5	Atp1a1;Atp1a2	-0.412011	6.03289	-1.52058	0.15067	0.401708	-5.36764	8
173	ST.24 - ST.06	P14094	Atp1b1	0.984564	7.9434	3.68399	0.00246144	0.0244135	-1.48724	3
844	ST.24 - ST.00	P14094	Atp1b1	0.479945	7.9434	1.79584	0.0941709	0.19247	-4.94312	3
542	ST.06 - ST.00	P14094	Atp1b1	-0.504619	7.9434	-1.76621	0.099191	0.315691	-5.01522	3
254	ST.24 - ST.06	P97370	Atp1b3	0.931451	5.37032	3.36791	0.00460857	0.0311274	-2.08462	3
807	ST.24 - ST.00	P97370	Atp1b3	0.517641	5.37032	1.87167	0.0823369	0.175999	-4.8266	3
724	ST.06 - ST.00	P97370	Atp1b3	-0.413811	5.37032	-1.39961	0.183441	0.437065	-5.52752	3
1126	ST.24 - ST.06	Q8R429	Atp2a1	0.721876	5.39659	1.09445	0.292265	0.447742	-5.75973	5
1299	ST.24 - ST.00	Q8R429	Atp2a1	0.553612	5.39659	0.839346	0.415406	0.551636	-6.09701	5
1559	ST.06 - ST.00	Q8R429	Atp2a1	-0.168263	5.39659	-0.238632	0.814856	0.90162	-6.45609	5
1124	ST.24 - ST.06	O55143	Atp2a2	0.307982	6.44778	1.09883	0.290416	0.4457	-5.75514	6
1509	ST.24 - ST.00	O55143	Atp2a2	-0.124758	6.44778	-0.445118	0.663053	0.757963	-6.3533	6
696	ST.06 - ST.00	O55143	Atp2a2	-0.43274	6.44778	-1.44423	0.170723	0.423128	-5.46967	6
1044	ST.24 - ST.06	O55143;Q8R429	Atp2a2;Atp2a1	0.517165	5.31038	1.26031	0.228202	0.377057	-5.5756	5
1225	ST.24 - ST.00	O55143;Q8R429	Atp2a2;Atp2a1	0.399569	5.31038	0.97373	0.346748	0.487873	-5.97691	5
1535	ST.06 - ST.00	O55143;Q8R429	Atp2a2;Atp2a1	-0.117596	5.31038	-0.268067	0.792565	0.890007	-6.44832	5
83	ST.24 - ST.06	G5E829	Atp2b1	0.871815	5.23005	4.29368	0.000745817	0.0155004	-0.34429	2
168	ST.24 - ST.00	G5E829	Atp2b1	0.77543	5.23005	3.81898	0.00188537	0.0193214	-1.29154	2
1393	ST.06 - ST.00	G5E829	Atp2b1	-0.0963856	5.23005	-0.444039	0.663814	0.82196	-6.38335	2
56	ST.24 - ST.06	Q6Q477;G5E829	Atp2b4;Atp2b1	0.969602	5.36071	4.545	0.000460314	0.0141793	0.118268	2
110	ST.24 - ST.00	Q6Q477;G5E829	Atp2b4;Atp2b1	0.899963	5.36071	4.21857	0.000862594	0.013527	-0.534162	2
1513	ST.06 - ST.00	Q6Q477;G5E829	Atp2b4;Atp2b1	-0.0696384	5.36071	-0.305347	0.764604	0.871739	-6.4372	2
629	ST.24 - ST.06	Q03265	Atp5f1a	0.639054	4.31626	2.13203	0.0512385	0.140519	-4.31956	15
537	ST.24 - ST.00	Q03265	Atp5f1a	0.763158	4.31626	2.54607	0.0233224	0.0749183	-3.68642	15
1448	ST.06 - ST.00	Q03265	Atp5f1a	0.124104	4.31626	0.387297	0.704372	0.838287	-6.40774	15
269	ST.24 - ST.06	P56480	Atp5f1b	0.750943	4.07465	3.29931	0.00528189	0.0338204	-2.21404	12
222	ST.24 - ST.00	P56480	Atp5f1b	0.814225	4.07465	3.57735	0.00304047	0.0236253	-1.75273	12
1543	ST.06 - ST.00	P56480	Atp5f1b	0.0632819	4.07465	0.260076	0.798599	0.891344	-6.45052	12
360	ST.24 - ST.06	Q91VR2	Atp5f1c	0.792469	6.90916	2.84129	0.0130935	0.0627397	-3.06932	5
370	ST.24 - ST.00	Q91VR2	Atp5f1c	0.840103	6.90916	3.01208	0.00934295	0.0435583	-2.82697	5
1602	ST.06 - ST.00	Q91VR2	Atp5f1c	0.0476345	6.90916	0.159757	0.875359	0.942568	-6.4725	5
390	ST.24 - ST.06	Q9D3D9	Atp5f1d	0.767125	5.77835	2.73713	0.0160687	0.0709245	-3.26024	2
431	ST.24 - ST.00	Q9D3D9	Atp5f1d	0.798705	5.77835	2.8498	0.0128757	0.0515201	-3.13039	2
1643	ST.06 - ST.00	Q9D3D9	Atp5f1d	0.0315793	5.77835	0.105399	0.917558	0.962652	-6.48003	2
382	ST.24 - ST.06	Q9CQQ7	Atp5pb	0.790232	5.13243	2.77717	0.0148541	0.0669648	-3.18706	4
394	ST.24 - ST.00	Q9CQQ7	Atp5pb	0.833311	5.13243	2.92857	0.0110219	0.0482557	-2.98356	4
1616	ST.06 - ST.00	Q9CQQ7	Atp5pb	0.0430784	5.13243	0.141616	0.889405	0.949331	-6.47535	4
745	ST.24 - ST.06	Q9DCX2	Atp5pd	0.451651	5.67057	1.88331	0.0806438	0.186725	-4.71894	7
518	ST.24 - ST.00	Q9DCX2	Atp5pd	0.620865	5.67057	2.5889	0.0214622	0.0714716	-3.60917	7
1221	ST.06 - ST.00	Q9DCX2	Atp5pd	0.169214	5.67057	0.660021	0.519973	0.734606	-6.26133	7
495	ST.24 - ST.06	Q9DB20	Atp5po	0.804748	5.51415	2.44104	0.0285617	0.0995332	-3.79113	5
628	ST.24 - ST.00	Q9DB20	Atp5po	0.764172	5.51415	2.31796	0.0361319	0.0992476	-4.08968	5
1637	ST.06 - ST.00	Q9DB20	Atp5po	-0.0405757	5.51415	-0.115129	0.909981	0.95834	-6.47891	5
1229	ST.24 - ST.06	Q9R1Q9	Atp6ap1	0.216035	4.56417	0.874402	0.396681	0.556773	-5.9698	5
1643	ST.24 - ST.00	Q9R1Q9	Atp6ap1	-0.0413865	4.56417	-0.167512	0.869367	0.912451	-6.44149	5
1002	ST.06 - ST.00	Q9R1Q9	Atp6ap1	-0.257421	4.56417	-0.974622	0.346321	0.596211	-6.00505	5
1047	ST.24 - ST.06	Q9CYN9	Atp6ap2	0.290361	4.91974	1.25232	0.231011	0.380605	-5.58494	2
1581	ST.24 - ST.00	Q9CYN9	Atp6ap2	-0.0647686	4.91974	-0.279345	0.784073	0.855487	-6.41546	2
706	ST.06 - ST.00	Q9CYN9	Atp6ap2	-0.35513	4.91974	-1.43274	0.173926	0.424961	-5.4847	2
1599	ST.24 - ST.06	Q9Z1G4	Atp6v0a1	0.0381069	4.73353	0.192205	0.850347	0.917353	-6.33737	12
1193	ST.24 - ST.00	Q9Z1G4	Atp6v0a1	-0.206222	4.73353	-1.04015	0.315935	0.456821	-5.91182	12
873	ST.06 - ST.00	Q9Z1G4	Atp6v0a1	-0.244329	4.73353	-1.15277	0.268348	0.530241	-5.82192	12
1471	ST.24 - ST.06	P15920	Atp6v0a2	-0.0850518	5.57968	-0.441031	0.665938	0.780535	-6.25614	7
1072	ST.24 - ST.00	P15920	Atp6v0a2	-0.252012	5.57968	-1.30679	0.212384	0.341756	-5.61501	7
1123	ST.06 - ST.00	P15920	Atp6v0a2	-0.16696	5.57968	-0.809845	0.431606	0.662846	-6.15045	7
870	ST.24 - ST.06	P51863	Atp6v0d1	0.31902	4.42782	1.62395	0.126725	0.25113	-5.1038	12
1696	ST.24 - ST.00	P51863	Atp6v0d1	0.0114814	4.42782	0.0584454	0.954222	0.970538	-6.45436	12
683	ST.06 - ST.00	P51863	Atp6v0d1	-0.307539	4.42782	-1.46439	0.165222	0.41729	-5.4431	12
1678	ST.24 - ST.06	Q80SY3	Atp6v0d2	0.018105	4.93836	0.072854	0.942955	0.969367	-6.3538	2
1688	ST.24 - ST.00	Q80SY3	Atp6v0d2	-0.0182945	4.93836	-0.0736162	0.942359	0.963015	-6.45331	2
1620	ST.06 - ST.00	Q80SY3	Atp6v0d2	-0.0363995	4.93836	-0.13701	0.892977	0.950301	-6.47602	2
218	ST.24 - ST.06	P50516	Atp6v1a	0.650549	5.45275	3.48541	0.003649	0.0288739	-1.86262	18
603	ST.24 - ST.00	P50516	Atp6v1a	0.440769	5.45275	2.36149	0.03326	0.0951467	-4.01389	18
940	ST.06 - ST.00	P50516	Atp6v1a	-0.20978	5.45275	-1.05134	0.310948	0.570029	-5.92938	18
195	ST.24 - ST.06	P62814	Atp6v1b2	0.669031	5.06443	3.60726	0.00286538	0.0253123	-1.63225	23
496	ST.24 - ST.00	P62814	Atp6v1b2	0.4959	5.06443	2.67378	0.01819	0.0632313	-3.45487	23
1079	ST.06 - ST.00	P62814	Atp6v1b2	-0.173131	5.06443	-0.873192	0.397318	0.635193	-6.09739	23
285	ST.24 - ST.06	Q9Z1G3	Atp6v1c1	0.618609	5.09533	3.20518	0.00636868	0.0385473	-2.39128	9
387	ST.24 - ST.00	Q9Z1G3	Atp6v1c1	0.570305	5.09533	2.9549	0.0104627	0.0465925	-2.93428	9
1564	ST.06 - ST.00	Q9Z1G3	Atp6v1c1	-0.0483042	5.09533	-0.234113	0.818293	0.902529	-6.45721	9
797	ST.24 - ST.06	P57746	Atp6v1d	0.4132	3.68534	1.76823	0.0988417	0.213463	-4.89409	6
536	ST.24 - ST.00	P57746	Atp6v1d	0.595477	3.68534	2.54825	0.0232239	0.0747411	-3.68249	6
1176	ST.06 - ST.00	P57746	Atp6v1d	0.182276	3.68534	0.729644	0.477663	0.699444	-6.2124	6
427	ST.24 - ST.06	P50518	Atp6v1e1	0.672807	5.44941	2.63983	0.0194364	0.0785194	-3.43683	6
733	ST.24 - ST.00	P50518	Atp6v1e1	0.530781	5.44941	2.08257	0.0561501	0.132141	-4.48834	6
1329	ST.06 - ST.00	P50518	Atp6v1e1	-0.142026	5.44941	-0.521264	0.610346	0.791322	-6.34498	6
113	ST.24 - ST.06	Q9D1K2	Atp6v1f	0.81581	6.15485	4.03196	0.00124083	0.0189419	-0.832093	2
316	ST.24 - ST.00	Q9D1K2	Atp6v1f	0.646654	6.15485	3.19595	0.00648655	0.0354092	-2.47961	2
1142	ST.06 - ST.00	Q9D1K2	Atp6v1f	-0.169156	6.15485	-0.782021	0.447253	0.675357	-6.17261	2
144	ST.24 - ST.06	Q9CR51	Atp6v1g1	0.820372	3.36661	3.82337	0.00186913	0.0219819	-1.2242	4
333	ST.24 - ST.00	Q9CR51	Atp6v1g1	0.66674	3.36661	3.10737	0.00773425	0.0400648	-2.64734	4
1213	ST.06 - ST.00	Q9CR51	Atp6v1g1	-0.153631	3.36661	-0.669759	0.513928	0.730568	-6.25476	4
88	ST.24 - ST.06	Q8BVE3	Atp6v1h	0.833058	5.40619	4.24621	0.000817579	0.0160264	-0.432348	6
323	ST.24 - ST.00	Q8BVE3	Atp6v1h	0.623084	5.40619	3.17594	0.00674957	0.0360464	-2.51754	6
978	ST.06 - ST.00	Q8BVE3	Atp6v1h	-0.209974	5.40619	-1.00114	0.333782	0.587146	-5.97945	6
1227	ST.24 - ST.06	Q64446	Atp7b	0.15692	4.97899	0.88	0.393744	0.553552	-5.96497	12
922	ST.24 - ST.00	Q64446	Atp7b	-0.290699	4.97899	-1.63023	0.125383	0.234582	-5.18696	12
354	ST.06 - ST.00	Q64446	Atp7b	-0.44762	4.97899	-2.3481	0.0341194	0.16626	-4.06288	12
452	ST.24 - ST.06	P70704	Atp8a1	0.479395	5.50231	2.54857	0.0232096	0.0883991	-3.60066	6
1221	ST.24 - ST.00	P70704	Atp8a1	0.18468	5.50231	0.981798	0.342896	0.484435	-5.9692	6
682	ST.06 - ST.00	P70704	Atp8a1	-0.294715	5.50231	-1.46558	0.164904	0.417095	-5.44153	6
1546	ST.24 - ST.06	Q148W0	Atp8b1	-0.0564108	5.34674	-0.277893	0.785164	0.876072	-6.31652	5
549	ST.24 - ST.00	Q148W0	Atp8b1	-0.509109	5.34674	-2.50799	0.0251052	0.0788825	-3.75471	5
435	ST.06 - ST.00	Q148W0	Atp8b1	-0.452698	5.34674	-2.08607	0.0557893	0.220991	-4.50905	5
1272	ST.24 - ST.06	O70228	Atp9a	-0.216777	5.67521	-0.803073	0.435382	0.59037	-6.02894	10
763	ST.24 - ST.00	O70228	Atp9a	-0.534845	5.67521	-1.98139	0.067578	0.152781	-4.65309	10
904	ST.06 - ST.00	O70228	Atp9a	-0.318068	5.67521	-1.10222	0.288992	0.550386	-5.87651	10
583	ST.24 - ST.06	P98195	Atp9b	0.386501	5.70285	2.21888	0.0435663	0.128905	-4.17425	3
1280	ST.24 - ST.00	P98195	Atp9b	-0.151247	5.70285	-0.868303	0.399898	0.538288	-6.07247	3
251	ST.06 - ST.00	P98195	Atp9b	-0.537748	5.70285	-2.8878	0.0119462	0.0821002	-3.08323	3
1597	ST.24 - ST.06	Q9WU60	Atrn	0.0395472	4.04167	0.198329	0.845645	0.913423	-6.33613	3
1600	ST.24 - ST.00	Q9WU60	Atrn	0.0464275	4.04167	0.232833	0.819267	0.881914	-6.42786	3
1704	ST.06 - ST.00	Q9WU60	Atrn	0.00688024	4.04167	0.0322758	0.974709	0.985872	-6.4853	3
896	ST.24 - ST.06	Q64726	Azgp1	-0.36498	6.67515	-1.5625	0.140532	0.270273	-5.1895	4
1204	ST.24 - ST.00	Q64726	Azgp1	-0.237046	6.67515	-1.01481	0.32745	0.469145	-5.93709	4
1337	ST.06 - ST.00	Q64726	Azgp1	0.127933	6.67515	0.512316	0.616432	0.795322	-6.34973	4
1541	ST.24 - ST.06	P01887	B2m	-0.0672498	4.36245	-0.291356	0.77506	0.867604	-6.31255	3
1157	ST.24 - ST.00	P01887	B2m	-0.262306	4.36245	-1.13643	0.274893	0.409845	-5.81104	3
1139	ST.06 - ST.00	P01887	B2m	-0.195057	4.36245	-0.790494	0.442451	0.670085	-6.16594	3
899	ST.24 - ST.06	O54904	B3galt1	-0.373501	6.05932	-1.55745	0.141721	0.271666	-5.19644	4
704	ST.24 - ST.00	O54904	B3galt1	-0.516423	6.05932	-2.15341	0.0492406	0.120654	-4.3705	4
1297	ST.06 - ST.00	O54904	B3galt1	-0.142922	6.05932	-0.557473	0.586026	0.77625	-6.32496	4
1103	ST.24 - ST.06	P58158	B3gat3	-0.366367	5.21816	-1.13896	0.27387	0.42831	-5.7124	2
812	ST.24 - ST.00	P58158	B3gat3	-0.599498	5.21816	-1.86372	0.0835109	0.177409	-4.83894	2
1211	ST.06 - ST.00	P58158	B3gat3	-0.233131	5.21816	-0.67795	0.508876	0.724864	-6.24916	2
709	ST.24 - ST.06	Q9Z222	B3GNT2	-0.471403	5.98857	-1.95152	0.0713378	0.173565	-4.61209	4
977	ST.24 - ST.00	Q9Z222	B3GNT2	-0.366163	5.98857	-1.51584	0.151853	0.268112	-5.34608	4
1423	ST.06 - ST.00	Q9Z222	B3GNT2	0.10524	5.98857	0.407536	0.68979	0.836183	-6.39941	4
798	ST.24 - ST.06	Q09200	B4galnt1	-0.394324	5.48031	-1.76789	0.0989006	0.213463	-4.8946	11
637	ST.24 - ST.00	Q09200	B4galnt1	-0.512897	5.48031	-2.29949	0.0374206	0.101335	-4.12167	11
1354	ST.06 - ST.00	Q09200	B4galnt1	-0.118573	5.48031	-0.497267	0.626734	0.798437	-6.35754	11
1651	ST.24 - ST.06	Q8R087	B4galt7	0.0278094	4.01418	0.122882	0.903951	0.944034	-6.34871	2
1550	ST.24 - ST.00	Q8R087	B4galt7	-0.0769704	4.01418	-0.34011	0.738833	0.821435	-6.39592	2
1407	ST.06 - ST.00	Q8R087	B4galt7	-0.10478	4.01418	-0.43309	0.671561	0.823342	-6.38831	2
971	ST.24 - ST.06	Q8BWP8	B4gat1	-0.324616	6.06795	-1.40505	0.18185	0.32306	-5.39834	2
108	ST.24 - ST.00	Q8BWP8	B4gat1	-0.975443	6.06795	-4.22204	0.000856794	0.013527	-0.527618	2
297	ST.06 - ST.00	Q8BWP8	B4gat1	-0.650827	6.06795	-2.63506	0.0196179	0.113941	-3.55002	2
316	ST.24 - ST.06	Q91X34	Baat	-1.41634	6.67752	-3.05056	0.00865689	0.0471778	-2.68106	4
482	ST.24 - ST.00	Q91X34	Baat	1.2544	6.67752	2.70178	0.0172208	0.0616306	-3.40364	4
50	ST.06 - ST.00	Q91X34	Baat	2.67074	6.67752	5.38082	9.7579e-05	0.00331669	1.57103	4
730	ST.24 - ST.06	Q8BKX1	Baiap2	0.379639	5.10398	1.91259	0.0765221	0.180656	-4.67333	5
991	ST.24 - ST.00	Q8BKX1	Baiap2	0.294642	5.10398	1.48438	0.159915	0.278069	-5.38842	5
1430	ST.06 - ST.00	Q8BKX1	Baiap2	-0.0849967	5.10398	-0.400551	0.694809	0.837542	-6.40233	5
638	ST.24 - ST.06	Q9DBJ3	Baiap2l1	0.437505	6.53665	2.10233	0.0541377	0.146376	-4.3686	6
1398	ST.24 - ST.00	Q9DBJ3	Baiap2l1	0.134586	6.53665	0.646724	0.528293	0.651854	-6.24076	6
749	ST.06 - ST.00	Q9DBJ3	Baiap2l1	-0.302919	6.53665	-1.3616	0.194878	0.448318	-5.57573	6
1105	ST.24 - ST.06	Q61335	Bcap31	0.291612	5.6925	1.13158	0.276859	0.432201	-5.72036	6
1402	ST.24 - ST.00	Q61335	Bcap31	-0.16446	5.6925	-0.638176	0.53368	0.656632	-6.24633	6
587	ST.06 - ST.00	Q61335	Bcap31	-0.456071	5.6925	-1.65546	0.120111	0.352966	-5.17846	6
1408	ST.24 - ST.06	Q03311	Bche	-0.113104	5.99196	-0.547514	0.592665	0.726099	-6.20238	3
94	ST.24 - ST.00	Q03311	Bche	0.913225	5.99196	4.42074	0.000583867	0.0107146	-0.155421	3
79	ST.06 - ST.00	Q03311	Bche	1.02633	5.99196	4.64738	0.000378908	0.00804401	0.250259	3
1548	ST.24 - ST.06	P50136	Bckdha	0.051221	4.845	0.274355	0.787826	0.877125	-6.31753	3
1092	ST.24 - ST.00	P50136	Bckdha	0.234761	4.845	1.25745	0.229202	0.362064	-5.67403	3
1037	ST.06 - ST.00	P50136	Bckdha	0.18354	4.845	0.919603	0.373385	0.621108	-6.05625	3
340	ST.24 - ST.06	Q80XN0	Bdh1	0.736531	5.41401	2.93493	0.010884	0.0552205	-2.89626	7
446	ST.24 - ST.00	Q80XN0	Bdh1	0.705063	5.41401	2.80954	0.0139382	0.0539091	-3.20509	7
1634	ST.06 - ST.00	Q80XN0	Bdh1	-0.0314682	5.41401	-0.117296	0.908295	0.95834	-6.47865	7
1276	ST.24 - ST.06	O35153	Bet1l	-0.19803	4.4105	-0.800713	0.436703	0.59037	-6.03082	2
740	ST.24 - ST.00	O35153	Bet1l	-0.510495	4.4105	-2.06414	0.0580899	0.135412	-4.51868	2
854	ST.06 - ST.00	O35153	Bet1l	-0.312466	4.4105	-1.18182	0.257	0.518699	-5.78963	2
216	ST.24 - ST.06	O35490	Bhmt	-0.664647	5.12368	-3.503	0.00352375	0.0281411	-1.82937	24
793	ST.24 - ST.00	O35490	Bhmt	-0.360812	5.12368	-1.90165	0.0780392	0.169537	-4.77975	24
660	ST.06 - ST.00	O35490	Bhmt	0.303835	5.12368	1.49793	0.156401	0.408774	-5.3983	24
803	ST.24 - ST.06	Q8R016	Blmh	-0.473609	6.10385	-1.76189	0.0999421	0.214454	-4.90354	6
308	ST.24 - ST.00	Q8R016	Blmh	0.867061	6.10385	3.22559	0.00611553	0.0342509	-2.42335	6
78	ST.06 - ST.00	Q8R016	Blmh	1.34067	6.10385	4.66536	0.000366219	0.00804401	0.28345	6
1545	ST.24 - ST.06	O55102	Bloc1s1	-0.0708945	7.83431	-0.280081	0.783519	0.874803	-6.31588	2
870	ST.24 - ST.00	O55102	Bloc1s1	-0.440019	7.83431	-1.73837	0.104123	0.206284	-5.02944	2
746	ST.06 - ST.00	O55102	Bloc1s1	-0.369124	7.83431	-1.3641	0.194107	0.448318	-5.57258	2
1472	ST.24 - ST.06	Q9CWG9	Bloc1s2	0.116977	5.16401	0.440822	0.666086	0.780535	-6.25623	2
726	ST.24 - ST.00	Q9CWG9	Bloc1s2	-0.558747	5.16401	-2.10561	0.0538105	0.127665	-4.45024	2
345	ST.06 - ST.00	Q9CWG9	Bloc1s2	-0.675724	5.16401	-2.38197	0.0319847	0.159866	-4.00353	2
1570	ST.24 - ST.06	Q923D2	Blvrb	0.0445881	3.0043	0.240615	0.813348	0.893647	-6.32652	2
402	ST.24 - ST.00	Q923D2	Blvrb	0.539632	3.0043	2.91207	0.0113871	0.0486914	-3.01439	2
316	ST.06 - ST.00	Q923D2	Blvrb	0.495044	3.0043	2.49892	0.0255492	0.139183	-3.79602	2
1633	ST.24 - ST.06	P98063	Bmp1	-0.031437	6.26873	-0.140555	0.890228	0.940382	-6.34629	2
925	ST.24 - ST.00	P98063	Bmp1	-0.361847	6.26873	-1.61782	0.128047	0.238644	-5.2046	2
738	ST.06 - ST.00	P98063	Bmp1	-0.33041	6.26873	-1.38185	0.188712	0.440742	-5.55016	2
1163	ST.24 - ST.06	Q9D920	Borcs5	-0.280334	5.86945	-1.01879	0.325622	0.482973	-5.83653	2
1325	ST.24 - ST.00	Q9D920	Borcs5	-0.215008	5.86945	-0.781379	0.447618	0.582748	-6.14387	2
1573	ST.06 - ST.00	Q9D920	Borcs5	0.0653261	5.86945	0.222074	0.827469	0.907428	-6.46007	2
1473	ST.24 - ST.06	Q9D6W8	Borcs6	0.115522	5.17253	0.440118	0.666584	0.780535	-6.25655	3
1125	ST.24 - ST.00	Q9D6W8	Borcs6	-0.307537	5.17253	-1.17166	0.260925	0.399774	-5.77232	3
654	ST.06 - ST.00	Q9D6W8	Borcs6	-0.423059	5.17253	-1.50768	0.153911	0.405957	-5.38514	3
1076	ST.24 - ST.06	Q9CRC6	Borcs7	0.338573	5.8647	1.19318	0.252665	0.405063	-5.65265	3
1133	ST.24 - ST.00	Q9CRC6	Borcs7	-0.329382	5.8647	-1.16079	0.265176	0.403732	-5.78437	3
398	ST.06 - ST.00	Q9CRC6	Borcs7	-0.667955	5.8647	-2.20194	0.0449725	0.194919	-4.31478	3
1720	ST.24 - ST.06	Q9D6Y4	Borcs8	0.00269064	2.00561	0.0106782	0.991631	0.994514	-6.3565	3
950	ST.24 - ST.00	Q9D6Y4	Borcs8	-0.399175	2.00561	-1.58419	0.135518	0.246071	-5.25196	3
663	ST.06 - ST.00	Q9D6Y4	Borcs8	-0.401865	2.00561	-1.49186	0.157967	0.410133	-5.40646	3
1645	ST.24 - ST.06	Q8R164	Bphl	-0.0307198	6.9722	-0.127903	0.900049	0.943784	-6.34806	3
931	ST.24 - ST.00	Q8R164	Bphl	0.386985	6.9722	1.61122	0.129485	0.239891	-5.21395	3
597	ST.06 - ST.00	Q8R164	Bphl	0.417704	6.9722	1.6268	0.126113	0.364398	-5.21957	3
1576	ST.24 - ST.06	Q9Z0S1	Bpnt1	-0.0494834	7.34578	-0.23258	0.81946	0.896934	-6.32848	3
650	ST.24 - ST.00	Q9Z0S1	Bpnt1	0.483801	7.34578	2.27395	0.0392736	0.104069	-4.16571	3
355	ST.06 - ST.00	Q9Z0S1	Bpnt1	0.533284	7.34578	2.34464	0.034345	0.166887	-4.06892	3
1559	ST.24 - ST.06	Q8K2Q7	Brox	0.064338	5.59502	0.255896	0.80176	0.886672	-6.32259	2
1039	ST.24 - ST.00	Q8K2Q7	Brox	-0.343859	5.59502	-1.36765	0.193018	0.320458	-5.5398	2
648	ST.06 - ST.00	Q8K2Q7	Brox	-0.408197	5.59502	-1.51869	0.15114	0.402341	-5.37021	2
366	ST.24 - ST.06	P18572	Bsg	0.622499	5.93073	2.83236	0.0133258	0.0628062	-3.08575	5
963	ST.24 - ST.00	P18572	Bsg	0.339432	5.93073	1.54441	0.144832	0.259369	-5.30709	5
845	ST.06 - ST.00	P18572	Bsg	-0.283067	5.93073	-1.20477	0.248304	0.506892	-5.76367	5
497	ST.24 - ST.06	Q8R2Q8	Bst2	-0.484235	6.40846	-2.4355	0.0288675	0.100194	-3.80087	2
389	ST.24 - ST.00	Q8R2Q8	Bst2	-0.586568	6.40846	-2.95019	0.0105606	0.0468305	-2.9431	2
1364	ST.06 - ST.00	Q8R2Q8	Bst2	-0.102333	6.40846	-0.481451	0.637649	0.805384	-6.3655	2
124	ST.24 - ST.06	Q8CIF4	Btd	0.876945	5.57384	3.96544	0.00141355	0.0196643	-0.956885	4
260	ST.24 - ST.00	Q8CIF4	Btd	0.749971	5.57384	3.39128	0.00439945	0.0290839	-2.10796	4
1319	ST.06 - ST.00	Q8CIF4	Btd	-0.126974	5.57384	-0.537078	0.599663	0.783714	-6.33639	4
1414	ST.24 - ST.06	Q9JJ06	C1galt1	-0.111174	6.04464	-0.537489	0.599387	0.731218	-6.20792	3
1296	ST.24 - ST.00	Q9JJ06	C1galt1	-0.174088	6.04464	-0.841659	0.414153	0.551116	-6.09508	3
1527	ST.06 - ST.00	Q9JJ06	C1galt1	-0.0629143	6.04464	-0.284526	0.780181	0.881344	-6.44359	3
825	ST.24 - ST.06	Q9JMG2	C1galt1c1	-0.364409	5.689	-1.71143	0.1091	0.228118	-4.97802	8
1069	ST.24 - ST.00	Q9JMG2	C1galt1c1	-0.279608	5.689	-1.31316	0.210286	0.33933	-5.60726	8
1459	ST.06 - ST.00	Q9JMG2	C1galt1c1	0.0848014	5.689	0.372543	0.715079	0.84502	-6.41355	8
415	ST.24 - ST.06	Q8K479	C1qtnf5	0.554734	6.09818	2.67159	0.0182681	0.0759336	-3.37939	2
1580	ST.24 - ST.00	Q8K479	C1qtnf5	0.0580264	6.09818	0.279454	0.783991	0.855487	-6.41543	2
388	ST.06 - ST.00	Q8K479	C1qtnf5	-0.496708	6.09818	-2.23764	0.042057	0.18667	-4.25393	2
46	ST.24 - ST.06	Q8CG16	C1ra	-0.961967	5.8483	-4.63241	0.000389817	0.0141793	0.277559	4
128	ST.24 - ST.00	Q8CG16	C1ra	-0.847534	5.8483	-4.08135	0.00112667	0.0150262	-0.793137	4
1335	ST.06 - ST.00	Q8CG16	C1ra	0.114433	5.8483	0.515467	0.614286	0.79374	-6.34806	4
154	ST.24 - ST.06	Q8CG14	C1sa	-0.785572	5.78425	-3.79218	0.00198771	0.0222522	-1.28301	5
282	ST.24 - ST.00	Q8CG14	C1sa	-0.688778	5.78425	-3.32492	0.00501971	0.0306576	-2.23442	5
1401	ST.06 - ST.00	Q8CG14	C1sa	0.0967944	5.78425	0.437076	0.668736	0.82196	-6.38652	5
64	ST.24 - ST.06	P21180	C2	-0.8781	5.7617	-4.47292	0.00052828	0.0142388	-0.013725	2
137	ST.24 - ST.00	P21180	C2	-0.791845	5.7617	-4.03355	0.00123699	0.0154667	-0.883654	2
1420	ST.06 - ST.00	P21180	C2	0.0862546	5.7617	0.410992	0.687313	0.83494	-6.39795	2
1707	ST.24 - ST.06	P01027	C3	0.00576749	5.06952	0.025757	0.979815	0.990147	-6.35621	53
235	ST.24 - ST.00	P01027	C3	-0.783036	5.06952	-3.49695	0.00356636	0.0260706	-1.90628	53
182	ST.06 - ST.00	P01027	C3	-0.788803	5.06952	-3.29519	0.00532535	0.0504738	-2.31276	53
404	ST.24 - ST.06	P01029	C4b	-0.599621	5.33736	-2.70512	0.0171086	0.0729705	-3.31854	20
159	ST.24 - ST.00	P01029	C4b	-0.863932	5.33736	-3.89753	0.00161523	0.0175237	-1.14198	20
894	ST.06 - ST.00	P01029	C4b	-0.264311	5.33736	-1.11539	0.283499	0.54702	-5.86247	20
562	ST.24 - ST.06	P06684	C5	-0.449295	6.50199	-2.28843	0.0382126	0.117289	-4.05598	17
172	ST.24 - ST.00	P06684	C5	-0.74613	6.50199	-3.80032	0.00195604	0.0194813	-1.32711	17
715	ST.06 - ST.00	P06684	C5	-0.296835	6.50199	-1.41424	0.179186	0.431912	-5.5087	17
55	ST.24 - ST.06	Q8K182	C8a	-0.843408	5.49343	-4.5481	0.000457599	0.0141793	0.123938	4
221	ST.24 - ST.00	Q8K182	C8a	-0.664411	5.49343	-3.58285	0.00300744	0.0234744	-1.74221	4
1053	ST.06 - ST.00	Q8K182	C8a	0.178997	5.49343	0.902905	0.381879	0.625243	-6.07127	4
260	ST.24 - ST.06	Q8BH35	C8b	-0.594491	4.08871	-3.34498	0.00482355	0.0320024	-2.12791	3
290	ST.24 - ST.00	Q8BH35	C8b	-0.583543	4.08871	-3.28337	0.00545193	0.0322961	-2.31351	3
1686	ST.06 - ST.00	Q8BH35	C8b	0.0109482	4.08871	0.0576228	0.954865	0.976126	-6.48411	3
33	ST.24 - ST.06	Q8VCG4	C8g	-0.944995	4.78731	-4.81393	0.000276798	0.0141793	0.605472	4
106	ST.24 - ST.00	Q8VCG4	C8g	-0.833185	4.78731	-4.24436	0.000820511	0.0133527	-0.485641	4
1323	ST.06 - ST.00	Q8VCG4	C8g	0.111809	4.78731	0.532786	0.602553	0.785165	-6.33875	4
229	ST.24 - ST.06	P06683	C9	-0.716228	5.90897	-3.45255	0.00389516	0.0293413	-1.92475	5
120	ST.24 - ST.00	P06683	C9	-0.853693	5.90897	-4.11519	0.00105469	0.015009	-0.729143	5
1248	ST.06 - ST.00	P06683	C9	-0.137465	5.90897	-0.619846	0.545336	0.75345	-6.28746	5
59	ST.24 - ST.06	P00920	Ca2	1.27966	5.96543	4.48948	0.000511801	0.0142388	0.0166493	2
1055	ST.24 - ST.00	P00920	Ca2	0.381262	5.96543	1.33759	0.202396	0.330932	-5.57728	2
238	ST.06 - ST.00	P00920	Ca2	-0.898401	5.96543	-2.94832	0.0105998	0.076826	-2.9699	2
1273	ST.24 - ST.06	P16015	Ca3	-0.23282	4.5789	-0.802478	0.435715	0.59037	-6.02942	6
1437	ST.24 - ST.00	P16015	Ca3	0.163484	4.5789	0.563492	0.582031	0.698588	-6.29204	6
805	ST.06 - ST.00	P16015	Ca3	0.396304	4.5789	1.27775	0.222161	0.476059	-5.67845	6
1113	ST.24 - ST.06	Q06138	Cab39	0.211156	5.00101	1.12036	0.281449	0.436209	-5.73237	3
1613	ST.24 - ST.00	Q06138	Cab39	0.039715	5.00101	0.210721	0.836147	0.894205	-6.43297	3
1096	ST.06 - ST.00	Q06138	Cab39	-0.171441	5.00101	-0.850889	0.409177	0.644006	-6.11648	3
197	ST.24 - ST.06	Q99N28	Cadm3	1.21266	5.30068	3.60223	0.00289411	0.0253123	-1.64177	2
152	ST.24 - ST.00	Q99N28	Cadm3	1.32035	5.30068	3.92211	0.00153904	0.017466	-1.09522	2
1517	ST.06 - ST.00	Q99N28	Cadm3	0.107685	5.30068	0.299222	0.769176	0.874607	-6.43912	2
607	ST.24 - ST.06	P0DP26	Calm1	0.395795	5.41064	2.17363	0.0474185	0.134756	-4.2503	6
1560	ST.24 - ST.00	P0DP26	Calm1	0.0581073	5.41064	0.319115	0.75436	0.833753	-6.4031	6
555	ST.06 - ST.00	P0DP26	Calm1	-0.337687	5.41064	-1.73474	0.104781	0.325532	-5.06229	6
1643	ST.24 - ST.06	P14211	Calr	0.0341603	5.76034	0.128805	0.899348	0.943784	-6.34793	8
1701	ST.24 - ST.00	P14211	Calr	-0.0137798	5.76034	-0.0519579	0.959298	0.972833	-6.45473	8
1597	ST.06 - ST.00	P14211	Calr	-0.0479401	5.76034	-0.169088	0.868151	0.937734	-6.47089	8
673	ST.24 - ST.06	O35887	Calu	0.568739	6.90714	2.02999	0.0618471	0.158523	-4.4866	2
1464	ST.24 - ST.00	O35887	Calu	0.146962	6.90714	0.524548	0.60812	0.716535	-6.31372	2
719	ST.06 - ST.00	O35887	Calu	-0.421777	6.90714	-1.40821	0.180931	0.434083	-5.51648	2
751	ST.24 - ST.06	Q8VCF1	Cant1	-0.399943	5.87889	-1.86837	0.0828231	0.190239	-4.74205	7
982	ST.24 - ST.00	Q8VCF1	Cant1	-0.320169	5.87889	-1.49569	0.156976	0.275428	-5.37327	7
1475	ST.06 - ST.00	Q8VCF1	Cant1	0.0797744	5.87889	0.348603	0.732584	0.855612	-6.4225	7
1497	ST.24 - ST.06	P35564	Canx	0.107832	5.60771	0.383634	0.707025	0.814316	-6.28044	7
1377	ST.24 - ST.00	P35564	Canx	-0.189007	5.60771	-0.672427	0.512279	0.641744	-6.22358	7
990	ST.06 - ST.00	P35564	Canx	-0.296839	5.60771	-0.987854	0.340023	0.591902	-5.99235	7
1625	ST.24 - ST.06	P40124	Cap1	-0.0343051	5.21987	-0.151144	0.882023	0.935879	-6.34469	3
475	ST.24 - ST.00	P40124	Cap1	0.620109	5.21987	2.73212	0.0162273	0.0588834	-3.34796	3
284	ST.06 - ST.00	P40124	Cap1	0.654414	5.21987	2.69704	0.0173812	0.105572	-3.43665	3
1335	ST.24 - ST.06	Q9R1S8	Capn7	-0.17889	4.52979	-0.698303	0.496447	0.641476	-6.10746	2
611	ST.24 - ST.00	Q9R1S8	Capn7	-0.602428	4.52979	-2.35159	0.0338932	0.0956885	-4.03117	2
635	ST.06 - ST.00	Q9R1S8	Capn7	-0.423538	4.52979	-1.54651	0.144327	0.392069	-5.33213	2
1547	ST.24 - ST.06	P47754	Capza2	0.0685112	4.71564	0.274609	0.787636	0.877125	-6.31745	3
1546	ST.24 - ST.00	P47754	Capza2	-0.086122	4.71564	-0.345197	0.735088	0.820199	-6.39411	3
1274	ST.06 - ST.00	P47754	Capza2	-0.154633	4.71564	-0.579775	0.571298	0.773211	-6.31198	3
1623	ST.24 - ST.06	Q6P2L7	Casc4	0.0554689	5.8752	0.152042	0.881328	0.935879	-6.34455	2
1592	ST.24 - ST.00	Q6P2L7	Casc4	-0.0937477	5.8752	-0.256964	0.800952	0.867865	-6.4217	2
1453	ST.06 - ST.00	Q6P2L7	Casc4	-0.149217	5.8752	-0.38259	0.707781	0.840277	-6.40962	2
377	ST.24 - ST.06	Q7TN73	Casd1	-0.604713	5.26207	-2.80041	0.0141908	0.0649315	-3.14447	6
285	ST.24 - ST.00	Q7TN73	Casd1	-0.714352	5.26207	-3.30815	0.00518993	0.0314127	-2.26636	6
1372	ST.06 - ST.00	Q7TN73	Casd1	-0.10964	5.26207	-0.474946	0.642164	0.807386	-6.36871	6
657	ST.24 - ST.06	P24270	Cat	-0.799809	5.11848	-2.0616	0.0583611	0.153231	-4.43529	20
946	ST.24 - ST.00	P24270	Cat	-0.616525	5.11848	-1.58917	0.134389	0.244924	-5.24499	20
1395	ST.06 - ST.00	P24270	Cat	0.183284	5.11848	0.441925	0.665307	0.82196	-6.38432	20
1034	ST.24 - ST.06	P48758	Cbr1	-0.279928	5.90083	-1.27599	0.222765	0.371634	-5.55712	2
576	ST.24 - ST.00	P48758	Cbr1	0.534763	5.90083	2.43759	0.0287519	0.0861059	-3.88001	2
166	ST.06 - ST.00	P48758	Cbr1	0.814691	5.90083	3.47373	0.00373466	0.0388089	-1.97148	2
1464	ST.24 - ST.06	Q91VT4	Cbr4	0.122803	2.9077	0.454951	0.656133	0.773108	-6.24974	3
1050	ST.24 - ST.00	Q91VT4	Cbr4	0.363017	2.9077	1.34488	0.200089	0.328718	-5.56825	3
1109	ST.06 - ST.00	Q91VT4	Cbr4	0.240215	2.9077	0.832453	0.419155	0.651977	-6.13193	3
1051	ST.24 - ST.06	Q91WT9	Cbs	-0.251794	5.54832	-1.24262	0.234458	0.384814	-5.59622	7
745	ST.24 - ST.00	Q91WT9	Cbs	0.414253	5.54832	2.04437	0.0602377	0.139454	-4.55105	7
217	ST.06 - ST.00	Q91WT9	Cbs	0.666047	5.54832	3.0747	0.00825211	0.0653089	-2.73176	7
68	ST.24 - ST.06	Q9JIG7	Ccdc22	-0.995246	4.20764	-4.39296	0.000615887	0.0154575	-0.160803	11
16	ST.24 - ST.00	Q9JIG7	Ccdc22	-1.39775	4.20764	-6.16958	2.45822e-05	0.00216876	2.90934	11
582	ST.06 - ST.00	Q9JIG7	Ccdc22	-0.402502	4.20764	-1.66188	0.118801	0.351577	-5.16919	11
134	ST.24 - ST.06	Q8R3Q6	Ccdc58	0.723059	5.77758	3.90349	0.00159641	0.0205508	-1.07332	2
167	ST.24 - ST.00	Q8R3Q6	Ccdc58	0.7103	5.77758	3.83461	0.00182819	0.018884	-1.26177	2
1682	ST.06 - ST.00	Q8R3Q6	Ccdc58	-0.0127589	5.77758	-0.0644313	0.94954	0.973814	-6.48367	2
14	ST.24 - ST.06	Q7TQK5	Ccdc93	-1.20978	4.82302	-5.55883	7.09549e-05	0.00825187	1.90453	10
6	ST.24 - ST.00	Q7TQK5	Ccdc93	-1.45788	4.82302	-6.69884	1.0228e-05	0.00216876	3.74779	10
931	ST.06 - ST.00	Q7TQK5	Ccdc93	-0.248102	4.82302	-1.06638	0.304332	0.563511	-5.91397	10
1552	ST.24 - ST.06	P80314	Cct2	0.0549485	4.77921	0.271815	0.789739	0.877771	-6.31824	2
997	ST.24 - ST.00	P80314	Cct2	0.296497	4.77921	1.46669	0.164605	0.284798	-5.41195	2
893	ST.06 - ST.00	P80314	Cct2	0.241549	4.77921	1.1177	0.282544	0.545788	-5.86	2
1323	ST.24 - ST.06	P80318	Cct3	-0.136392	5.05111	-0.727623	0.478861	0.624365	-6.0865	4
617	ST.24 - ST.00	P80318	Cct3	0.439081	5.05111	2.3424	0.0344916	0.096431	-4.04719	4
253	ST.06 - ST.00	P80318	Cct3	0.575473	5.05111	2.87175	0.0123305	0.0840716	-3.1132	4
1002	ST.24 - ST.06	P80315	Cct4	-0.259085	4.11583	-1.3365	0.202743	0.349034	-5.48412	4
1192	ST.24 - ST.00	P80315	Cct4	0.201655	4.11583	1.04025	0.315893	0.456821	-5.91173	4
393	ST.06 - ST.00	P80315	Cct4	0.460741	4.11583	2.22325	0.0432106	0.189665	-4.27852	4
1303	ST.24 - ST.06	P80316	Cct5	-0.133743	5.70219	-0.754215	0.463243	0.612967	-6.06681	3
677	ST.24 - ST.00	P80316	Cct5	0.391837	5.70219	2.20967	0.0443257	0.112942	-4.27556	3
271	ST.06 - ST.00	P80316	Cct5	0.52558	5.70219	2.77246	0.0149921	0.0953824	-3.29767	3
1074	ST.24 - ST.06	P80317	Cct6a	-0.216124	6.05562	-1.19982	0.250161	0.401794	-5.64519	4
797	ST.24 - ST.00	P80317	Cct6a	0.34064	6.05562	1.89107	0.0795316	0.171995	-4.79633	4
249	ST.06 - ST.00	P80317	Cct6a	0.556764	6.05562	2.89126	0.0118647	0.0821002	-3.07675	4
1550	ST.24 - ST.06	P80313	Cct7	0.0487498	6.09994	0.273937	0.788141	0.877125	-6.31764	4
831	ST.24 - ST.00	P80313	Cct7	0.324015	6.09994	1.82072	0.0901305	0.187094	-4.90521	4
693	ST.06 - ST.00	P80313	Cct7	0.275265	6.09994	1.44688	0.169992	0.422842	-5.4662	4
330	ST.24 - ST.06	P42932	Cct8	-0.523115	6.49168	-2.95897	0.0103788	0.0542531	-2.85166	7
791	ST.24 - ST.00	P42932	Cct8	0.337071	6.49168	1.90662	0.0773464	0.168676	-4.77194	7
88	ST.06 - ST.00	P42932	Cct8	0.860186	6.49168	4.55134	0.00045478	0.00886247	0.0724223	7
1102	ST.24 - ST.06	Q8C1Y8	Ccz1	0.278063	5.91088	1.14023	0.27336	0.427901	-5.71103	9
1583	ST.24 - ST.00	Q8C1Y8	Ccz1	-0.0669239	5.91088	-0.274429	0.787771	0.858436	-6.41688	9
769	ST.06 - ST.00	Q8C1Y8	Ccz1	-0.344987	5.91088	-1.32329	0.206985	0.463021	-5.62328	9
883	ST.24 - ST.06	O35566	Cd151	0.349305	5.40036	1.58691	0.134898	0.263509	-5.15572	3
1137	ST.24 - ST.00	O35566	Cd151	0.254562	5.40036	1.15649	0.266872	0.404665	-5.78911	3
1428	ST.06 - ST.00	O35566	Cd151	-0.0947431	5.40036	-0.402625	0.693317	0.837515	-6.40147	3
849	ST.24 - ST.06	Q62192	Cd180	0.331225	4.15134	1.66145	0.118888	0.241305	-5.05041	3
905	ST.24 - ST.00	Q62192	Cd180	0.334089	4.15134	1.67581	0.115999	0.221103	-5.12136	3
1719	ST.06 - ST.00	Q62192	Cd180	0.00286364	4.15134	0.0134365	0.98947	0.992923	-6.48575	3
1447	ST.24 - ST.06	P11609	Cd1d1	0.118438	5.18076	0.484962	0.635218	0.757257	-6.23531	5
1246	ST.24 - ST.00	P11609	Cd1d1	-0.228875	5.18076	-0.937166	0.364591	0.504751	-6.01114	5
764	ST.06 - ST.00	P11609	Cd1d1	-0.347313	5.18076	-1.33028	0.204733	0.462256	-5.61468	5
1198	ST.24 - ST.06	Q9DCG2	Cd302	-0.230213	4.79441	-0.928444	0.36894	0.531237	-5.92201	2
474	ST.24 - ST.00	Q9DCG2	Cd302	-0.678292	4.79441	-2.73554	0.0161189	0.0586606	-3.34167	2
573	ST.06 - ST.00	Q9DCG2	Cd302	-0.448079	4.79441	-1.69038	0.113133	0.340449	-5.12773	2
626	ST.24 - ST.06	Q08857	Cd36	0.475839	4.2177	2.13832	0.0506432	0.139552	-4.30913	3
1512	ST.24 - ST.00	Q08857	Cd36	0.0956488	4.2177	0.429825	0.673878	0.768809	-6.3602	3
607	ST.06 - ST.00	Q08857	Cd36	-0.38019	4.2177	-1.59815	0.132372	0.375589	-5.26019	3
222	ST.24 - ST.06	P56528	Cd38	0.903742	4.76249	3.47455	0.00372858	0.0289721	-1.88316	2
567	ST.24 - ST.00	P56528	Cd38	0.636917	4.76249	2.44871	0.0281441	0.0856235	-3.86031	2
1009	ST.06 - ST.00	P56528	Cd38	-0.266825	4.76249	-0.959589	0.353575	0.604476	-6.0193	2
274	ST.24 - ST.06	Q61735	Cd47	0.708371	6.10632	3.27701	0.00552131	0.0347601	-2.25607	3
630	ST.24 - ST.00	Q61735	Cd47	0.499827	6.10632	2.31226	0.0365249	0.0998383	-4.09956	3
1054	ST.06 - ST.00	Q61735	Cd47	-0.208544	6.10632	-0.90244	0.382118	0.625243	-6.07168	3
844	ST.24 - ST.06	P31996	Cd68	0.359387	5.32609	1.66766	0.117631	0.240418	-5.04149	3
1018	ST.24 - ST.00	P31996	Cd68	0.303009	5.32609	1.40605	0.181558	0.307649	-5.49102	3
1557	ST.06 - ST.00	P31996	Cd68	-0.0563782	5.32609	-0.244715	0.810234	0.897658	-6.45456	3
670	ST.24 - ST.06	P04441	Cd74	-0.650434	5.30842	-2.03648	0.0611162	0.157351	-4.4761	2
1169	ST.24 - ST.00	P04441	Cd74	-0.353187	5.30842	-1.10581	0.287486	0.42422	-5.8439	2
1082	ST.06 - ST.00	P04441	Cd74	0.297247	5.30842	0.870558	0.398706	0.635646	-6.09967	2
967	ST.24 - ST.06	P35762	Cd81	0.323944	5.69852	1.41729	0.178312	0.318085	-5.38269	4
1542	ST.24 - ST.00	P35762	Cd81	0.080915	5.69852	0.354011	0.728616	0.815086	-6.39092	4
985	ST.06 - ST.00	P35762	Cd81	-0.243029	5.69852	-0.994603	0.336843	0.589469	-5.98582	4
618	ST.24 - ST.06	P40237	Cd82	0.409778	5.85138	2.15186	0.0493836	0.137843	-4.28664	2
1363	ST.24 - ST.00	P40237	Cd82	0.132353	5.85138	0.695024	0.498437	0.630817	-6.20796	2
748	ST.06 - ST.00	P40237	Cd82	-0.277425	5.85138	-1.36274	0.194526	0.448318	-5.57429	2
1134	ST.24 - ST.06	Q9Z0M6	Cd97	0.22577	4.96657	1.08192	0.297606	0.452708	-5.77277	2
1532	ST.24 - ST.00	Q9Z0M6	Cd97	0.0792518	4.96657	0.379788	0.709813	0.799235	-6.38113	2
1224	ST.06 - ST.00	Q9Z0M6	Cd97	-0.146518	4.96657	-0.656789	0.521989	0.735646	-6.26348	2
927	ST.24 - ST.06	P60766	Cdc42	0.293266	5.2845	1.49463	0.157251	0.292619	-5.28147	2
803	ST.24 - ST.00	P60766	Cdc42	-0.368674	5.2845	-1.87894	0.0812748	0.174594	-4.81527	2
205	ST.06 - ST.00	P60766	Cdc42	-0.661941	5.2845	-3.15569	0.00702665	0.0591267	-2.5783	2
1119	ST.24 - ST.06	P09803	Cdh1	0.284914	6.47052	1.11531	0.283534	0.436815	-5.73775	2
1680	ST.24 - ST.00	P09803	Cdh1	-0.0213413	6.47052	-0.0835416	0.934606	0.959597	-6.4525	2
890	ST.06 - ST.00	P09803	Cdh1	-0.306256	6.47052	-1.12142	0.281012	0.544631	-5.85601	2
26	ST.24 - ST.06	Q5FWI3	Cemip2	1.3145	4.39933	4.96337	0.000209439	0.0130797	0.872284	3
93	ST.24 - ST.00	Q5FWI3	Cemip2	1.1724	4.39933	4.42682	0.000577087	0.010704	-0.144081	3
1348	ST.06 - ST.00	Q5FWI3	Cemip2	-0.142099	4.39933	-0.501893	0.623559	0.797222	-6.35516	3
625	ST.24 - ST.06	Q8VCC2	Ces1	-0.531056	6.7414	-2.14105	0.0503868	0.139068	-4.3046	5
1150	ST.24 - ST.00	Q8VCC2	Ces1	0.284214	6.7414	1.14586	0.271101	0.40635	-5.80077	5
218	ST.06 - ST.00	Q8VCC2	Ces1	0.81527	6.7414	3.07462	0.00825353	0.0653089	-2.73193	5
448	ST.24 - ST.06	P23953	Ces1c	-0.576587	5.94718	-2.55261	0.0230283	0.0883991	-3.59343	8
382	ST.24 - ST.00	P23953	Ces1c	-0.670899	5.94718	-2.97014	0.0101518	0.0456556	-2.90571	8
1445	ST.06 - ST.00	P23953	Ces1c	-0.0943121	5.94718	-0.390563	0.70201	0.83804	-6.40642	8
367	ST.24 - ST.06	Q8VCT4	Ces1d	-0.501259	4.82029	-2.82845	0.0134289	0.0629821	-3.09295	9
748	ST.24 - ST.00	Q8VCT4	Ces1d	0.361533	4.82029	2.04002	0.0607206	0.1399	-4.55816	9
87	ST.06 - ST.00	Q8VCT4	Ces1d	0.862793	4.82029	4.55404	0.000452449	0.00886247	0.077428	9
28	ST.24 - ST.06	Q91WU0	Ces1f	-1.1115	3.30187	-4.95605	0.000212308	0.0130797	0.859276	9
935	ST.24 - ST.00	Q91WU0	Ces1f	0.360338	3.30187	1.6067	0.130476	0.240717	-5.22033	9
20	ST.06 - ST.00	Q91WU0	Ces1f	1.47184	3.30187	6.13889	2.58949e-05	0.00211799	2.85619	9
719	ST.24 - ST.06	Q8QZR3	Ces2a	-0.522043	6.21975	-1.93173	0.0739321	0.177375	-4.64331	3
1473	ST.24 - ST.00	Q8QZR3	Ces2a	0.13732	6.21975	0.508129	0.61929	0.725238	-6.32241	3
374	ST.06 - ST.00	Q8QZR3	Ces2a	0.659363	6.21975	2.28228	0.0386599	0.178311	-4.17721	3
511	ST.24 - ST.06	Q8BK48	Ces2e	-0.520078	3.00832	-2.40476	0.0306204	0.103366	-3.85472	5
1401	ST.24 - ST.00	Q8BK48	Ces2e	-0.139049	3.00832	-0.642939	0.530674	0.6534	-6.24323	5
589	ST.06 - ST.00	Q8BK48	Ces2e	0.381029	3.00832	1.64803	0.121643	0.356017	-5.18917	5
290	ST.24 - ST.06	Q63880	Ces3a	-0.823216	3.52348	-3.1688	0.006846	0.0407219	-2.45962	2
947	ST.24 - ST.00	Q63880	Ces3a	-0.412764	3.52348	-1.58885	0.13446	0.244924	-5.24543	2
676	ST.06 - ST.00	Q63880	Ces3a	0.410452	3.52348	1.47791	0.161618	0.412414	-5.42513	2
502	ST.24 - ST.06	Q63880;Q8VCU1	Ces3a;Ces3b	-0.716976	3.28727	-2.42514	0.0294469	0.101187	-3.81904	3
888	ST.24 - ST.00	Q63880;Q8VCU1	Ces3a;Ces3b	-0.505409	3.28727	-1.70952	0.109459	0.212632	-5.07209	3
1214	ST.06 - ST.00	Q63880;Q8VCU1	Ces3a;Ces3b	0.211568	3.28727	0.669401	0.51415	0.730568	-6.255	3
94	ST.24 - ST.06	Q8VCU1	Ces3b	-0.97802	5.2887	-4.18005	0.000929582	0.0166737	-0.555396	2
1461	ST.24 - ST.00	Q8VCU1	Ces3b	-0.12474	5.2887	-0.533137	0.602316	0.710718	-6.30906	2
170	ST.06 - ST.00	Q8VCU1	Ces3b	0.85328	5.2887	3.41138	0.00422715	0.0428931	-2.09079	2
175	ST.24 - ST.06	P04186	Cfb	-0.873822	6.09625	-3.68086	0.00247673	0.0244135	-1.49316	12
32	ST.24 - ST.00	P04186	Cfb	-1.32937	6.09625	-5.5998	6.59781e-05	0.00355663	1.95851	12
531	ST.06 - ST.00	P04186	Cfb	-0.455548	6.09625	-1.795	0.094309	0.306371	-4.97169	12
259	ST.24 - ST.06	P06909	Cfh	-0.769695	5.69955	-3.34584	0.00481526	0.0320024	-2.12628	19
185	ST.24 - ST.00	P06909	Cfh	-0.862278	5.69955	-3.7483	0.00216759	0.0202113	-1.42633	19
1458	ST.06 - ST.00	P06909	Cfh	-0.0925827	5.69955	-0.376461	0.712229	0.842658	-6.41203	19
809	ST.24 - ST.06	Q61129	Cfi	-0.366089	5.0901	-1.75552	0.10106	0.215486	-4.91302	6
263	ST.24 - ST.00	Q61129	Cfi	-0.706044	5.0901	-3.38572	0.0044483	0.0291228	-2.11855	6
645	ST.06 - ST.00	Q61129	Cfi	-0.339955	5.0901	-1.52491	0.149593	0.400075	-5.36173	6
255	ST.24 - ST.06	P18760	Cfl1	0.594435	4.69409	3.36523	0.00463322	0.0311274	-2.08969	5
483	ST.24 - ST.00	P18760	Cfl1	0.476848	4.69409	2.69955	0.0172963	0.0617724	-3.40773	5
1247	ST.06 - ST.00	P18760	Cfl1	-0.117586	4.69409	-0.622689	0.543519	0.751861	-6.28566	5
557	ST.24 - ST.06	Q9CRB9	Chchd3	0.600017	4.09225	2.30065	0.0373381	0.115634	-4.03503	2
678	ST.24 - ST.00	Q9CRB9	Chchd3	0.575354	4.09225	2.20609	0.0446247	0.113402	-4.28164	2
1663	ST.06 - ST.00	Q9CRB9	Chchd3	-0.0246628	4.09225	-0.0884575	0.930768	0.965217	-6.48175	2
600	ST.24 - ST.06	Q8BJ64	Chdh	0.505617	4.94943	2.18403	0.0465065	0.133591	-4.2329	12
313	ST.24 - ST.00	Q8BJ64	Chdh	0.741025	4.94943	3.20087	0.00642339	0.035323	-2.47026	12
1015	ST.06 - ST.00	Q8BJ64	Chdh	0.235407	4.94943	0.951173	0.357682	0.607883	-6.02719	12
190	ST.24 - ST.06	Q91XA9	Chia	1.08609	4.15483	3.62754	0.00275256	0.0249024	-1.59393	5
532	ST.24 - ST.00	Q91XA9	Chia	0.765972	4.15483	2.55833	0.0227743	0.0738451	-3.66434	5
982	ST.06 - ST.00	Q91XA9	Chia	-0.320121	4.15483	-1.00015	0.334248	0.587146	-5.98042	5
1318	ST.24 - ST.06	O35744	Chil3	0.24424	4.48147	0.734789	0.474621	0.621185	-6.08126	12
1314	ST.24 - ST.00	O35744	Chil3	-0.265068	4.48147	-0.797448	0.438534	0.575376	-6.13119	12
705	ST.06 - ST.00	O35744	Chil3	-0.509308	4.48147	-1.43328	0.173776	0.424961	-5.484	12
1360	ST.24 - ST.06	Q9DB34	Chmp2a	-0.166521	6.13237	-0.635524	0.535357	0.679038	-6.14961	2
1093	ST.24 - ST.00	Q9DB34	Chmp2a	-0.328835	6.13237	-1.25499	0.230067	0.36292	-5.67692	2
1275	ST.06 - ST.00	Q9DB34	Chmp2a	-0.162314	6.13237	-0.579461	0.571504	0.773211	-6.31217	2
1287	ST.24 - ST.06	Q9D8B3	Chmp4b	-0.259056	7.23398	-0.780767	0.447967	0.600422	-6.0465	3
959	ST.24 - ST.00	Q9D8B3	Chmp4b	-0.517516	7.23398	-1.55973	0.141181	0.25395	-5.28597	3
1178	ST.06 - ST.00	Q9D8B3	Chmp4b	-0.258459	7.23398	-0.728656	0.478248	0.699444	-6.21313	3
587	ST.24 - ST.06	Q5DTK1	Chsy3	-0.652797	5.6175	-2.20786	0.0444769	0.130703	-4.19285	4
666	ST.24 - ST.00	Q5DTK1	Chsy3	-0.661351	5.6175	-2.23679	0.0421242	0.109106	-4.22939	4
1710	ST.06 - ST.00	Q5DTK1	Chsy3	-0.00855418	5.6175	-0.027063	0.978792	0.987349	-6.48546	4
227	ST.24 - ST.06	Q91WS0	Cisd1	1.06343	4.76456	3.46233	0.00382018	0.02903	-1.90625	2
337	ST.24 - ST.00	Q91WS0	Cisd1	0.950541	4.76456	3.09478	0.00792991	0.0404153	-2.67112	2
1482	ST.06 - ST.00	Q91WS0	Cisd1	-0.112891	4.76456	-0.343814	0.736106	0.856228	-6.42422	2
996	ST.24 - ST.06	Q9CQB5	Cisd2	-0.346617	6.86025	-1.36645	0.193387	0.334933	-5.44705	2
1468	ST.24 - ST.00	Q9CQB5	Cisd2	-0.131268	6.86025	-0.517492	0.612908	0.719935	-6.31749	2
1136	ST.06 - ST.00	Q9CQB5	Cisd2	0.215348	6.86025	0.794124	0.440403	0.668649	-6.16306	2
982	ST.24 - ST.06	P07310	Ckm	0.93112	5.42906	1.38868	0.186671	0.327857	-5.41912	4
1094	ST.24 - ST.00	P07310	Ckm	0.841297	5.42906	1.25472	0.230165	0.36292	-5.67725	4
1628	ST.06 - ST.00	P07310	Ckm	-0.0898235	5.42906	-0.125311	0.902062	0.955809	-6.47763	4
1572	ST.24 - ST.06	Q6P8J7	Ckmt2	0.158779	4.40409	0.235771	0.817031	0.896352	-6.32771	3
1309	ST.24 - ST.00	Q6P8J7	Ckmt2	0.545445	4.40409	0.809932	0.431558	0.568277	-6.12117	3
1318	ST.06 - ST.00	Q6P8J7	Ckmt2	0.386666	4.40409	0.537079	0.599662	0.783714	-6.33639	3
252	ST.24 - ST.06	Q9R0A1	Clcn2	-0.755995	5.28427	-3.37016	0.00458803	0.0311274	-2.08038	3
100	ST.24 - ST.00	Q9R0A1	Clcn2	-0.965395	5.28427	-4.30365	0.000731586	0.0126035	-0.374335	3
1078	ST.06 - ST.00	Q9R0A1	Clcn2	-0.2094	5.28427	-0.873197	0.397315	0.635193	-6.09739	3
806	ST.24 - ST.06	P51791	Clcn3	0.314363	6.1456	1.75703	0.100794	0.215486	-4.91077	2
1519	ST.24 - ST.00	P51791	Clcn3	-0.0735101	6.1456	-0.41086	0.687407	0.78063	-6.36843	2
461	ST.06 - ST.00	P51791	Clcn3	-0.387874	6.1456	-2.02788	0.0620863	0.232319	-4.6046	2
1056	ST.24 - ST.06	O70496	Clcn7	0.25827	5.18035	1.2237	0.241301	0.393629	-5.61804	8
941	ST.24 - ST.00	O70496	Clcn7	-0.337484	5.18035	-1.59902	0.132178	0.242303	-5.23116	8
296	ST.06 - ST.00	O70496	Clcn7	-0.595754	5.18035	-2.64042	0.0194141	0.11314	-3.54026	8
1378	ST.24 - ST.06	Q9Z0G9	Cldn3	-0.121349	6.52714	-0.599314	0.558557	0.69921	-6.17222	2
1171	ST.24 - ST.00	Q9Z0G9	Cldn3	-0.221304	6.52714	-1.09297	0.292894	0.431462	-5.85746	2
1381	ST.06 - ST.00	Q9Z0G9	Cldn3	-0.0999553	6.52714	-0.461774	0.651351	0.812526	-6.37506	2
58	ST.24 - ST.06	Q9JL99	Clec1b	0.837859	3.99957	4.49665	0.000504831	0.0142388	0.0297924	2
524	ST.24 - ST.00	Q9JL99	Clec1b	0.479968	3.99957	2.57591	0.0220107	0.0724589	-3.63264	2
530	ST.06 - ST.00	Q9JL99	Clec1b	-0.357891	3.99957	-1.79669	0.0940299	0.306041	-4.96913	2
1231	ST.24 - ST.06	Q91V08	Clec2d	-0.218712	5.81075	-0.872623	0.397618	0.557182	-5.97133	2
874	ST.24 - ST.00	Q91V08	Clec2d	-0.435061	5.81075	-1.73581	0.104586	0.20642	-5.03323	2
1126	ST.06 - ST.00	Q91V08	Clec2d	-0.216349	5.81075	-0.807442	0.432944	0.663257	-6.1524	2
200	ST.24 - ST.06	P70194	Clec4f	1.00005	7.03772	3.5895	0.00296807	0.0255996	-1.66584	5
1006	ST.24 - ST.00	P70194	Clec4f	0.401452	7.03772	1.44095	0.171634	0.294303	-5.44582	5
469	ST.06 - ST.00	P70194	Clec4f	-0.598593	7.03772	-2.00979	0.0641727	0.23603	-4.634	5
42	ST.24 - ST.06	Q8BNX1	Clec4g	1.10637	3.542	4.67286	0.000361054	0.0141793	0.35099	3
349	ST.24 - ST.00	Q8BNX1	Clec4g	0.726195	3.542	3.06715	0.00837663	0.0414031	-2.72326	3
658	ST.06 - ST.00	Q8BNX1	Clec4g	-0.380176	3.542	-1.502	0.155356	0.407279	-5.39281	3
1704	ST.24 - ST.06	Q99KN9	Clint1	0.00556538	6.42589	0.0316614	0.97519	0.986672	-6.35604	2
1027	ST.24 - ST.00	Q99KN9	Clint1	-0.243914	6.42589	-1.38763	0.186985	0.31407	-5.51456	2
766	ST.06 - ST.00	Q99KN9	Clint1	-0.249479	6.42589	-1.32762	0.205587	0.462974	-5.61796	2
649	ST.24 - ST.06	Q3UMW8	Cln5	0.421872	6.16335	2.07401	0.0570438	0.151219	-4.41505	8
1520	ST.24 - ST.00	Q3UMW8	Cln5	0.0832759	6.16335	0.409401	0.688453	0.780876	-6.36905	8
628	ST.06 - ST.00	Q3UMW8	Cln5	-0.338596	6.16335	-1.5571	0.141804	0.388636	-5.31752	8
620	ST.24 - ST.06	Q68FD5	Cltc	0.374364	5.66467	2.14935	0.0496147	0.138041	-4.29081	17
1160	ST.24 - ST.00	Q68FD5	Cltc	0.196733	5.66467	1.12951	0.277702	0.412612	-5.81853	17
1014	ST.06 - ST.00	Q68FD5	Cltc	-0.177631	5.66467	-0.953971	0.356313	0.606153	-6.02457	17
816	ST.24 - ST.06	Q06890	Clu	-0.320835	5.18689	-1.72991	0.105664	0.22315	-4.9509	7
158	ST.24 - ST.00	Q06890	Clu	-0.723611	5.18689	-3.90163	0.00160224	0.0174928	-1.13416	7
457	ST.06 - ST.00	Q06890	Clu	-0.402776	5.18689	-2.03146	0.06168	0.232319	-4.59875	7
975	ST.24 - ST.06	Q5SW19	Cluh	-0.355931	2.57543	-1.39648	0.18436	0.326175	-5.40924	2
1716	ST.24 - ST.00	Q5SW19	Cluh	0.00319526	2.57543	0.0125365	0.990175	0.99519	-6.45606	2
775	ST.06 - ST.00	Q5SW19	Cluh	0.359126	2.57543	1.31802	0.208699	0.464514	-5.62975	2
309	ST.24 - ST.06	Q8R1G2	Cmbl	-0.585197	4.86499	-3.09301	0.00795782	0.0444247	-2.60171	2
247	ST.24 - ST.00	Q8R1G2	Cmbl	0.650005	4.86499	3.43555	0.00402894	0.028041	-2.0235	2
21	ST.06 - ST.00	Q8R1G2	Cmbl	1.2352	4.86499	6.1069	2.73419e-05	0.00211799	2.80371	2
635	ST.24 - ST.06	P16330	Cnp	0.370937	5.86987	2.10771	0.0536015	0.14561	-4.35974	7
893	ST.24 - ST.00	P16330	Cnp	0.29977	5.86987	1.70333	0.110636	0.213533	-5.08119	7
1456	ST.06 - ST.00	P16330	Cnp	-0.0711671	5.86987	-0.378263	0.71092	0.842264	-6.41132	7
716	ST.24 - ST.06	Q9DBL7	Coasy	-0.408743	3.18079	-1.94153	0.0726361	0.174996	-4.62787	3
1180	ST.24 - ST.00	Q9DBL7	Coasy	0.22447	3.18079	1.06624	0.304396	0.444986	-5.88526	3
260	ST.06 - ST.00	Q9DBL7	Coasy	0.633212	3.18079	2.81351	0.0138297	0.0914668	-3.2216	3
910	ST.24 - ST.06	Q9Z160	Cog1	-0.45022	5.30383	-1.52692	0.149098	0.282632	-5.23807	3
609	ST.24 - ST.00	Q9Z160	Cog1	-0.693579	5.30383	-2.35226	0.0338499	0.0956885	-4.03	3
1151	ST.06 - ST.00	Q9Z160	Cog1	-0.243359	5.30383	-0.772043	0.452951	0.678817	-6.18039	3
1317	ST.24 - ST.06	Q921L5	Cog2	-0.183284	4.84467	-0.736042	0.473882	0.620688	-6.08034	2
778	ST.24 - ST.00	Q921L5	Cog2	-0.485693	4.84467	-1.95047	0.0714728	0.158471	-4.70255	2
886	ST.06 - ST.00	Q921L5	Cog2	-0.302409	4.84467	-1.136	0.275069	0.535546	-5.84025	2
978	ST.24 - ST.06	Q8CI04	Cog3	-0.433068	5.1266	-1.39397	0.185103	0.326485	-5.41243	3
937	ST.24 - ST.00	Q8CI04	Cog3	-0.49859	5.1266	-1.60487	0.130881	0.240949	-5.22292	3
1584	ST.06 - ST.00	Q8CI04	Cog3	-0.0655223	5.1266	-0.197283	0.846447	0.921794	-6.4655	3
1283	ST.24 - ST.06	Q8R1U1	Cog4	-0.175236	5.30247	-0.782869	0.446771	0.600422	-6.04487	3
1375	ST.24 - ST.00	Q8R1U1	Cog4	-0.150736	5.30247	-0.673413	0.511671	0.641632	-6.22291	3
1647	ST.06 - ST.00	Q8R1U1	Cog4	0.0245005	5.30247	0.102387	0.919905	0.962652	-6.48036	3
1048	ST.24 - ST.06	Q8C0L8	Cog5	-0.367428	4.35879	-1.24479	0.233684	0.384642	-5.59371	2
927	ST.24 - ST.00	Q8C0L8	Cog5	-0.47721	4.35879	-1.61672	0.128287	0.238721	-5.20616	2
1478	ST.06 - ST.00	Q8C0L8	Cog5	-0.109782	4.35879	-0.347904	0.733098	0.855612	-6.42275	2
939	ST.24 - ST.06	Q8R3I3	Cog6	-0.396717	2.92061	-1.46913	0.163952	0.301189	-5.31527	2
799	ST.24 - ST.00	Q8R3I3	Cog6	-0.510167	2.92061	-1.88926	0.0797902	0.172263	-4.79917	2
1441	ST.06 - ST.00	Q8R3I3	Cog6	-0.11345	2.92061	-0.392995	0.700254	0.837542	-6.40544	2
442	ST.24 - ST.06	Q3UM29	Cog7	-0.706271	5.09716	-2.57791	0.0219253	0.085568	-3.54818	5
381	ST.24 - ST.00	Q3UM29	Cog7	-0.817372	5.09716	-2.98343	0.00988826	0.0447697	-2.88077	5
1454	ST.06 - ST.00	Q3UM29	Cog7	-0.111101	5.09716	-0.379332	0.710144	0.842264	-6.4109	5
677	ST.24 - ST.06	Q9JJA2	Cog8	-0.663949	4.16185	-2.01903	0.0630985	0.160775	-4.50428	2
540	ST.24 - ST.00	Q9JJA2	Cog8	-0.832905	4.16185	-2.53282	0.0239285	0.0764383	-3.71023	2
1367	ST.06 - ST.00	Q9JJA2	Cog8	-0.168956	4.16185	-0.480602	0.638238	0.805384	-6.36592	2
1723	ST.24 - ST.06	Q8K4Q8	Colec12	-0.000619277	5.9933	-0.00314161	0.997538	0.998503	-6.35655	4
920	ST.24 - ST.00	Q8K4Q8	Colec12	-0.322794	5.9933	-1.63755	0.123833	0.232186	-5.1765	4
643	ST.06 - ST.00	Q8K4Q8	Colec12	-0.322175	5.9933	-1.52885	0.148623	0.398715	-5.35636	4
92	ST.24 - ST.06	Q8K4M5	Commd1	-1.32272	5.72037	-4.19455	0.00090377	0.0166737	-0.528409	2
41	ST.24 - ST.00	Q8K4M5	Commd1	-1.67714	5.72037	-5.31846	0.000109213	0.00458994	1.47106	2
941	ST.06 - ST.00	Q8K4M5	Commd1	-0.354418	5.72037	-1.05132	0.310955	0.570029	-5.92939	2
151	ST.24 - ST.06	Q8JZY2	Commd10	-1.04607	5.15362	-3.80275	0.00194669	0.0222387	-1.26308	3
39	ST.24 - ST.00	Q8JZY2	Commd10	-1.47109	5.15362	-5.34781	0.000103566	0.0045189	1.52246	3
695	ST.06 - ST.00	Q8JZY2	Commd10	-0.42502	5.15362	-1.44528	0.170434	0.42302	-5.4683	3
80	ST.24 - ST.06	Q8BXC6	Commd2	-1.26117	4.70626	-4.31417	0.000716871	0.0154575	-0.306347	2
62	ST.24 - ST.00	Q8BXC6	Commd2	-1.41865	4.70626	-4.85288	0.000257327	0.00698281	0.640044	2
1345	ST.06 - ST.00	Q8BXC6	Commd2	-0.157483	4.70626	-0.50392	0.62217	0.797151	-6.35411	2
51	ST.24 - ST.06	Q63829	Commd3	-1.24432	5.87231	-4.58834	0.000423847	0.0141793	0.197363	3
5	ST.24 - ST.00	Q63829	Commd3	-1.87419	5.87231	-6.91094	7.27497e-06	0.00216876	4.07167	3
410	ST.06 - ST.00	Q63829	Commd3	-0.629871	5.87231	-2.1726	0.0475101	0.19989	-4.36446	3
65	ST.24 - ST.06	Q9CQ02	Commd4	-1.24509	4.11746	-4.46118	0.000540286	0.0143384	-0.0352658	5
29	ST.24 - ST.00	Q9CQ02	Commd4	-1.63793	4.11746	-5.8687	4.11725e-05	0.00244905	2.41341	5
776	ST.06 - ST.00	Q9CQ02	Commd4	-0.392831	4.11746	-1.31661	0.209157	0.464514	-5.63147	5
38	ST.24 - ST.06	Q8R395	Commd5	-1.23953	5.43257	-4.69222	0.000348078	0.0141793	0.38605	7
22	ST.24 - ST.00	Q8R395	Commd5	-1.598	5.43257	-6.04918	3.01712e-05	0.00216876	2.71257	7
809	ST.06 - ST.00	Q8R395	Commd5	-0.358467	5.43257	-1.26932	0.225062	0.479891	-5.68849	7
293	ST.24 - ST.06	Q3V4B5	Commd6	-0.961717	5.04293	-3.1523	0.00707418	0.0416483	-2.4906	2
70	ST.24 - ST.00	Q3V4B5	Commd6	-1.45464	5.04293	-4.76799	0.000301739	0.00743572	0.48549	2
651	ST.06 - ST.00	Q3V4B5	Commd6	-0.492925	5.04293	-1.51135	0.152983	0.405316	-5.38017	2
24	ST.24 - ST.06	Q8BG94	Commd7	-1.20696	4.13898	-5.0794	0.000168992	0.0121463	1.0774	2
12	ST.24 - ST.00	Q8BG94	Commd7	-1.50585	4.13898	-6.33728	1.85412e-05	0.00216876	3.17971	2
858	ST.06 - ST.00	Q8BG94	Commd7	-0.298893	4.13898	-1.17663	0.258999	0.520715	-5.79544	2
39	ST.24 - ST.06	Q9CZG3	Commd8	-1.12927	4.5896	-4.69073	0.00034906	0.0141793	0.383352	5
8	ST.24 - ST.00	Q9CZG3	Commd8	-1.57261	4.5896	-6.53225	1.34234e-05	0.00216876	3.48856	5
558	ST.06 - ST.00	Q9CZG3	Commd8	-0.443336	4.5896	-1.72258	0.107015	0.330825	-5.08033	5
136	ST.24 - ST.06	Q8K2Q0	Commd9	-0.976324	6.31222	-3.89014	0.00163886	0.0206531	-1.09844	2
15	ST.24 - ST.00	Q8K2Q0	Commd9	-1.55116	6.31222	-6.18057	2.41291e-05	0.00216876	2.9272	2
419	ST.06 - ST.00	Q8K2Q0	Commd9	-0.574838	6.31222	-2.1425	0.0502509	0.20688	-4.41508	2
1619	ST.24 - ST.06	O88587	Comt	-0.0341448	6.34864	-0.159063	0.875896	0.933243	-6.34341	2
1424	ST.24 - ST.00	O88587	Comt	-0.125489	6.34864	-0.584589	0.568145	0.688237	-6.27967	2
1434	ST.06 - ST.00	O88587	Comt	-0.091344	6.34864	-0.398043	0.696614	0.837542	-6.40337	2
1515	ST.24 - ST.06	Q8CIE6	Copa	-0.0657281	4.82818	-0.343267	0.736508	0.838598	-6.29555	5
1708	ST.24 - ST.00	Q8CIE6	Copa	0.00408895	4.82818	0.0213547	0.983265	0.992356	-6.4559	5
1487	ST.06 - ST.00	Q8CIE6	Copa	0.069817	4.82818	0.341072	0.738124	0.856228	-6.4252	5
1377	ST.24 - ST.06	Q9JIF7	Copb1	0.115677	5.15289	0.599981	0.558125	0.699176	-6.17182	4
1662	ST.24 - ST.00	Q9JIF7	Copb1	0.0233	5.15289	0.12085	0.90553	0.939855	-6.44851	4
1390	ST.06 - ST.00	Q9JIF7	Copb1	-0.0923765	5.15289	-0.448186	0.66089	0.819991	-6.38144	4
857	ST.24 - ST.06	O55029	Copb2	-0.315978	5.43444	-1.64673	0.121912	0.24539	-5.07147	3
744	ST.24 - ST.00	O55029	Copb2	0.392984	5.43444	2.04805	0.0598329	0.138725	-4.54504	3
167	ST.06 - ST.00	O55029	Copb2	0.708962	5.43444	3.45615	0.00386739	0.0398235	-2.00513	3
864	ST.24 - ST.06	Q9QZE5	Copg1	0.461417	6.16707	1.63505	0.124359	0.248287	-5.08808	2
1556	ST.24 - ST.00	Q9QZE5	Copg1	-0.0916535	6.16707	-0.324778	0.750161	0.831637	-6.40121	2
519	ST.06 - ST.00	Q9QZE5	Copg1	-0.55307	6.16707	-1.83325	0.0881546	0.292999	-4.9132	2
1458	ST.24 - ST.06	P61924	Copz1	0.101439	4.7628	0.461848	0.651299	0.77057	-6.24651	2
1497	ST.24 - ST.00	P61924	Copz1	-0.103664	4.7628	-0.471976	0.64423	0.74235	-6.34062	2
1077	ST.06 - ST.00	P61924	Copz1	-0.205103	4.7628	-0.873512	0.397149	0.635193	-6.09711	2
1602	ST.24 - ST.06	Q8R1S0	Coq6	0.0445562	5.09426	0.186269	0.854911	0.919978	-6.33854	3
353	ST.24 - ST.00	Q8R1S0	Coq6	0.731603	5.09426	3.0585	0.00852168	0.0415492	-2.73958	3
287	ST.06 - ST.00	Q8R1S0	Coq6	0.687046	5.09426	2.68672	0.0177355	0.106261	-3.45558	3
241	ST.24 - ST.06	Q8BJ03	Cox15	0.670134	4.94454	3.40837	0.00425249	0.030438	-2.00822	2
116	ST.24 - ST.00	Q8BJ03	Cox15	0.813548	4.94454	4.13779	0.00100925	0.0149359	-0.686447	2
1210	ST.06 - ST.00	Q8BJ03	Cox15	0.143414	4.94454	0.682309	0.506199	0.721647	-6.24616	2
181	ST.24 - ST.06	P19783	Cox4i1	0.883456	4.12663	3.65937	0.00258435	0.0245613	-1.53376	2
448	ST.24 - ST.00	P19783	Cox4i1	0.676597	4.12663	2.80254	0.0141314	0.0544123	-3.21805	2
1129	ST.06 - ST.00	P19783	Cox4i1	-0.206859	4.12663	-0.801494	0.436265	0.66657	-6.15718	2
67	ST.24 - ST.06	P19536	Cox5b	1.24887	6.26139	4.40147	0.000605884	0.0154575	-0.145106	4
238	ST.24 - ST.00	P19536	Cox5b	0.990088	6.26139	3.48943	0.00362001	0.0261395	-1.92064	4
1092	ST.06 - ST.00	P19536	Cox5b	-0.258782	6.26139	-0.853137	0.407971	0.643965	-6.11458	4
249	ST.24 - ST.06	P43024	Cox6a1	1.12771	4.51829	3.37815	0.00451575	0.0311274	-2.0653	3
668	ST.24 - ST.00	P43024	Cox6a1	0.745256	4.51829	2.23248	0.0424668	0.109664	-4.23674	3
926	ST.06 - ST.00	P43024	Cox6a1	-0.382451	4.51829	-1.07167	0.30203	0.562321	-5.9085	3
599	ST.24 - ST.06	Q9CPQ1	Cox6c	0.462244	6.50502	2.18481	0.0464383	0.133591	-4.23158	2
839	ST.24 - ST.00	Q9CPQ1	Cox6c	0.382368	6.50502	1.80727	0.0922939	0.18961	-4.92573	2
1473	ST.06 - ST.00	Q9CPQ1	Cox6c	-0.0798761	6.50502	-0.353154	0.729245	0.853644	-6.42084	2
1624	ST.24 - ST.06	Q61147	Cp	0.0338871	6.2392	0.15185	0.881476	0.935879	-6.34458	14
335	ST.24 - ST.00	Q61147	Cp	-0.690972	6.2392	-3.09629	0.00790621	0.0404153	-2.66827	14
225	ST.06 - ST.00	Q61147	Cp	-0.724859	6.2392	-3.03835	0.00886893	0.0679951	-2.80044	14
111	ST.24 - ST.06	Q9JHH6	Cpb2	-0.736274	4.70991	-4.03775	0.00122688	0.0189419	-0.82126	3
40	ST.24 - ST.00	Q9JHH6	Cpb2	-0.97398	4.70991	-5.34133	0.000104786	0.0045189	1.51112	3
837	ST.06 - ST.00	Q9JHH6	Cpb2	-0.237706	4.70991	-1.21939	0.242881	0.500099	-5.74691	3
1169	ST.24 - ST.06	O89001	Cpd	-0.228614	5.46976	-1.01336	0.328114	0.484172	-5.84186	11
560	ST.24 - ST.00	O89001	Cpd	-0.556964	5.46976	-2.46883	0.0270754	0.0832977	-3.82458	11
750	ST.06 - ST.00	O89001	Cpd	-0.32835	5.46976	-1.36146	0.194921	0.448318	-5.5759	11
329	ST.24 - ST.06	Q9DBB9	Cpn2	-0.540564	6.28883	-2.96677	0.0102199	0.0535844	-2.83717	4
189	ST.24 - ST.00	Q9DBB9	Cpn2	-0.679109	6.28883	-3.72714	0.0022601	0.0206279	-1.46669	4
1194	ST.06 - ST.00	Q9DBB9	Cpn2	-0.138545	6.28883	-0.711267	0.488624	0.705927	-6.22576	4
710	ST.24 - ST.06	P59108	Cpne2	0.463991	6.46897	1.95016	0.071513	0.173746	-4.61424	4
449	ST.24 - ST.00	P59108	Cpne2	0.665248	6.46897	2.79605	0.0143129	0.0549241	-3.23005	4
1138	ST.06 - ST.00	P59108	Cpne2	0.201258	6.46897	0.791258	0.442019	0.67002	-6.16534	4
961	ST.24 - ST.06	Q8BT60	Cpne3	0.784277	6.05218	1.42629	0.175747	0.315466	-5.37111	4
68	ST.24 - ST.00	Q8BT60	Cpne3	2.64597	6.05218	4.81196	0.000277826	0.0070478	0.565644	4
201	ST.06 - ST.00	Q8BT60	Cpne3	1.86169	6.05218	3.167	0.00687049	0.0589632	-2.55681	4
563	ST.24 - ST.06	Q9WVJ3	Cpq	0.449784	4.58629	2.28437	0.0385069	0.117983	-4.06292	15
1052	ST.24 - ST.00	Q9WVJ3	Cpq	0.264038	4.58629	1.341	0.201315	0.330103	-5.57306	15
1070	ST.06 - ST.00	Q9WVJ3	Cpq	-0.185747	4.58629	-0.882445	0.392466	0.631892	-6.08934	15
1437	ST.24 - ST.06	Q8C196	Cps1	-0.122284	4.88072	-0.493341	0.629435	0.755556	-6.23112	55
1036	ST.24 - ST.00	Q8C196	Cps1	0.339495	4.88072	1.36966	0.192404	0.320118	-5.53728	55
549	ST.06 - ST.00	Q8C196	Cps1	0.461779	4.88072	1.74268	0.103345	0.324719	-5.05046	55
550	ST.24 - ST.06	P97742	Cpt1a	0.583003	4.06411	2.31503	0.036334	0.113957	-4.01033	7
488	ST.24 - ST.00	P97742	Cpt1a	0.67592	4.06411	2.68399	0.0178307	0.0628551	-3.43621	7
1479	ST.06 - ST.00	P97742	Cpt1a	0.0929173	4.06411	0.345132	0.735136	0.856228	-6.42375	7
219	ST.24 - ST.06	P52825	Cpt2	0.85699	5.97909	3.48285	0.00366759	0.0288886	-1.86746	11
314	ST.24 - ST.00	P52825	Cpt2	0.787183	5.97909	3.19915	0.00644538	0.035323	-2.47353	11
1539	ST.06 - ST.00	P52825	Cpt2	-0.0698074	5.97909	-0.265378	0.794594	0.890626	-6.44907	11
417	ST.24 - ST.06	Q64735	Cr1l	0.550716	5.61534	2.66696	0.0184339	0.0762553	-3.38777	2
1286	ST.24 - ST.00	Q64735	Cr1l	0.17853	5.61534	0.864569	0.401875	0.539063	-6.07568	2
576	ST.06 - ST.00	Q64735	Cr1l	-0.372186	5.61534	-1.68598	0.113991	0.341379	-5.13415	2
418	ST.24 - ST.06	O88668	Creg1	0.809158	4.88621	2.66569	0.0184797	0.0762621	-3.39007	9
1306	ST.24 - ST.00	O88668	Creg1	0.246485	4.88621	0.812019	0.430399	0.568277	-6.11948	9
556	ST.06 - ST.00	O88668	Creg1	-0.562673	4.88621	-1.73395	0.104925	0.325532	-5.06346	9
473	ST.24 - ST.06	Q9DC50	Crot	-0.639679	5.54838	-2.49118	0.0259337	0.0945458	-3.70269	3
307	ST.24 - ST.00	Q9DC50	Crot	0.828498	5.54838	3.22652	0.00610424	0.0342509	-2.42158	3
53	ST.06 - ST.00	Q9DC50	Crot	1.46818	5.54838	5.34841	0.000103454	0.00336715	1.5142	3
1186	ST.24 - ST.06	P47199	Cryz	-0.168187	4.73769	-0.959418	0.353658	0.514384	-5.89348	5
770	ST.24 - ST.00	P47199	Cryz	-0.344778	4.73769	-1.96677	0.0693949	0.155463	-4.67653	5
1018	ST.06 - ST.00	P47199	Cryz	-0.176591	4.73769	-0.942293	0.362051	0.613495	-6.03545	5
685	ST.24 - ST.06	Q9CZU6	Cs	0.439457	6.09264	1.99959	0.0653769	0.164635	-4.53553	3
203	ST.24 - ST.00	Q9CZU6	Cs	0.803278	6.09264	3.65503	0.0026067	0.0218963	-1.60437	3
632	ST.06 - ST.00	Q9CZU6	Cs	0.36382	6.09264	1.54852	0.143846	0.392069	-5.32937	3
845	ST.24 - ST.06	Q9DBE0	Csad	-0.401358	3.99533	-1.66644	0.117877	0.240635	-5.04324	5
913	ST.24 - ST.00	Q9DBE0	Csad	0.39979	3.99533	1.65993	0.119196	0.225206	-5.14435	5
211	ST.06 - ST.00	Q9DBE0	Csad	0.801148	3.99533	3.11154	0.00767046	0.0624289	-2.66204	5
1194	ST.24 - ST.06	Q9DC28	Csnk1d	-0.229165	6.31835	-0.939522	0.363422	0.52472	-5.9119	3
916	ST.24 - ST.00	Q9DC28	Csnk1d	-0.402797	6.31835	-1.65137	0.120951	0.227773	-5.15668	3
1217	ST.06 - ST.00	Q9DC28	Csnk1d	-0.173632	6.31835	-0.665875	0.516335	0.731863	-6.25739	3
1399	ST.24 - ST.06	Q8C4X2	Csnk1g3	0.0991236	4.82027	0.56132	0.583471	0.719434	-6.1946	2
1535	ST.24 - ST.00	Q8C4X2	Csnk1g3	-0.0661631	4.82027	-0.37467	0.713531	0.801851	-6.38313	2
1075	ST.06 - ST.00	Q8C4X2	Csnk1g3	-0.165287	4.82027	-0.875538	0.396084	0.635193	-6.09536	2
1094	ST.24 - ST.06	Q60737	Csnk2a1	-0.337654	5.92515	-1.15477	0.267554	0.421874	-5.69522	3
283	ST.24 - ST.00	Q60737	Csnk2a1	-0.971916	5.92515	-3.32393	0.00502963	0.0306576	-2.23631	3
459	ST.06 - ST.00	Q60737	Csnk2a1	-0.634262	5.92515	-2.02906	0.0619513	0.232319	-4.60266	3
789	ST.24 - ST.06	P21460	Cst3	-0.343543	2.76273	-1.78864	0.0953688	0.208506	-4.86351	3
798	ST.24 - ST.00	P21460	Cst3	-0.363171	2.76273	-1.89083	0.0795663	0.171995	-4.79671	3
1655	ST.06 - ST.00	P21460	Cst3	-0.0196274	2.76273	-0.0955892	0.925204	0.964337	-6.48106	3
874	ST.24 - ST.06	Q62426	Cstb	0.370925	4.74188	1.61715	0.128191	0.25273	-5.11339	2
486	ST.24 - ST.00	Q62426	Cstb	0.617378	4.74188	2.69164	0.0175659	0.062348	-3.42221	2
976	ST.06 - ST.00	Q62426	Cstb	0.246453	4.74188	1.00509	0.331944	0.586684	-5.97559	2
987	ST.24 - ST.06	Q8R242	Ctbs	0.273153	6.17769	1.37798	0.189878	0.331853	-5.4326	5
1537	ST.24 - ST.00	Q8R242	Ctbs	-0.0736126	6.17769	-0.371356	0.715943	0.803514	-6.3844	5
593	ST.06 - ST.00	Q8R242	Ctbs	-0.346765	6.17769	-1.63636	0.124083	0.36095	-5.20591	5
436	ST.24 - ST.06	P58466	Ctdsp1	0.604754	5.28593	2.60783	0.0206863	0.0818438	-3.49447	3
1621	ST.24 - ST.00	P58466	Ctdsp1	0.0466976	5.28593	0.201371	0.843311	0.897416	-6.43497	3
384	ST.06 - ST.00	P58466	Ctdsp1	-0.558056	5.28593	-2.25104	0.0410087	0.184219	-4.23097	3
1101	ST.24 - ST.06	Q8VCN5	Cth	-0.239696	5.22208	-1.14396	0.271863	0.425944	-5.70699	6
1511	ST.24 - ST.00	Q8VCN5	Cth	0.0915785	5.22208	0.43706	0.668747	0.76346	-6.35696	6
675	ST.06 - ST.00	Q8VCN5	Cth	0.331275	5.22208	1.4789	0.161355	0.412353	-5.4238	6
129	ST.24 - ST.06	P26231	Ctnna1	0.839809	5.41982	3.93501	0.00150053	0.0199665	-1.01404	9
344	ST.24 - ST.00	P26231	Ctnna1	0.657546	5.41982	3.081	0.00814969	0.0407078	-2.69714	9
1131	ST.06 - ST.00	P26231	Ctnna1	-0.182263	5.41982	-0.798855	0.437744	0.667409	-6.15929	9
131	ST.24 - ST.06	P26231;Q61301	Ctnna1;Ctnna2	0.831623	6.25045	3.92969	0.0015163	0.0199665	-1.02405	3
141	ST.24 - ST.00	P26231;Q61301	Ctnna1;Ctnna2	0.845253	6.25045	3.9941	0.00133632	0.0163487	-0.958477	3
1685	ST.06 - ST.00	P26231;Q61301	Ctnna1;Ctnna2	0.0136302	6.25045	0.0602471	0.952812	0.975431	-6.48395	3
263	ST.24 - ST.06	Q02248	Ctnnb1	0.698626	5.13202	3.33706	0.00490009	0.0320538	-2.14286	4
421	ST.24 - ST.00	Q02248	Ctnnb1	0.601395	5.13202	2.87262	0.0123092	0.0504356	-3.08794	4
1406	ST.06 - ST.00	Q02248	Ctnnb1	-0.0972309	5.13202	-0.434437	0.670605	0.822755	-6.38771	4
140	ST.24 - ST.06	P30999	Ctnnd1	1.01861	4.91599	3.85233	0.00176548	0.0217532	-1.16964	4
464	ST.24 - ST.00	P30999	Ctnnd1	0.726146	4.91599	2.74625	0.0157837	0.0586606	-3.32195	4
955	ST.06 - ST.00	P30999	Ctnnd1	-0.292461	4.91599	-1.03464	0.318415	0.574867	-5.94627	4
1286	ST.24 - ST.06	P16675	Ctsa	0.156308	5.85753	0.781188	0.447727	0.600422	-6.04617	13
1575	ST.24 - ST.00	P16675	Ctsa	0.0577011	5.85753	0.288376	0.777293	0.85132	-6.4128	13
1384	ST.06 - ST.00	P16675	Ctsa	-0.0986065	5.85753	-0.460983	0.651905	0.812526	-6.37544	13
782	ST.24 - ST.06	P10605	Ctsb	0.365222	5.37019	1.79695	0.0939868	0.207324	-4.851	26
1603	ST.24 - ST.00	P10605	Ctsb	0.0472493	5.37019	0.232474	0.819541	0.881914	-6.42794	26
684	ST.06 - ST.00	P10605	Ctsb	-0.317973	5.37019	-1.46343	0.165481	0.417332	-5.44437	26
1667	ST.24 - ST.06	P97821	Ctsc	0.0220992	4.89871	0.0939753	0.926463	0.958285	-6.35197	13
1086	ST.24 - ST.00	P97821	Ctsc	-0.297848	4.89871	-1.26658	0.226013	0.358999	-5.66324	13
807	ST.06 - ST.00	P97821	Ctsc	-0.319948	4.89871	-1.27268	0.223901	0.478238	-5.6845	13
1132	ST.24 - ST.06	P18242	Ctsd	0.214041	5.04719	1.08361	0.296883	0.452405	-5.77102	49
1364	ST.24 - ST.00	P18242	Ctsd	-0.136484	5.04719	-0.690968	0.500905	0.633313	-6.2108	49
584	ST.06 - ST.00	P18242	Ctsd	-0.350525	5.04719	-1.65997	0.119189	0.351577	-5.17195	49
590	ST.24 - ST.06	Q9R013	Ctsf	0.533369	5.26609	2.20115	0.0450393	0.131469	-4.20413	7
1585	ST.24 - ST.00	Q9R013	Ctsf	-0.0650521	5.26609	-0.268462	0.792267	0.862246	-6.41856	7
369	ST.06 - ST.00	Q9R013	Ctsf	-0.598422	5.26609	-2.31011	0.0366742	0.171445	-4.12903	7
1714	ST.24 - ST.06	P49935	Ctsh	-0.00371018	5.44419	-0.0169077	0.986749	0.99224	-6.35641	20
1218	ST.24 - ST.00	P49935	Ctsh	-0.216435	5.44419	-0.986316	0.340751	0.482591	-5.96486	20
1048	ST.06 - ST.00	P49935	Ctsh	-0.212724	5.44419	-0.906798	0.379887	0.625243	-6.06779	20
1721	ST.24 - ST.06	P55097	Ctsk	-0.0021487	6.70848	-0.00830108	0.993494	0.995803	-6.35652	3
907	ST.24 - ST.00	P55097	Ctsk	-0.432871	6.70848	-1.67231	0.116698	0.221945	-5.12644	3
629	ST.06 - ST.00	P55097	Ctsk	-0.430722	6.70848	-1.55654	0.141936	0.388636	-5.31829	3
57	ST.24 - ST.06	P06797	Ctsl	0.789935	4.53343	4.51003	0.000492087	0.0142388	0.0542989	10
806	ST.24 - ST.00	P06797	Ctsl	0.328485	4.53343	1.87544	0.0817846	0.175035	-4.82073	10
329	ST.06 - ST.00	P06797	Ctsl	-0.46145	4.53343	-2.46443	0.0273056	0.143168	-3.85761	10
1185	ST.24 - ST.06	Q8BM88	Ctso	0.220548	6.52207	0.960502	0.353131	0.514052	-5.89247	6
1214	ST.24 - ST.00	Q8BM88	Ctso	-0.227453	6.52207	-0.990573	0.33874	0.480994	-5.96075	6
524	ST.06 - ST.00	Q8BM88	Ctso	-0.448001	6.52207	-1.82506	0.0894409	0.294438	-4.92578	6
1268	ST.24 - ST.06	O70370	Ctss	-0.219109	5.36859	-0.812176	0.430312	0.585401	-6.02165	11
1251	ST.24 - ST.00	O70370	Ctss	-0.249634	5.36859	-0.925323	0.370505	0.510736	-6.02199	11
1642	ST.06 - ST.00	O70370	Ctss	-0.0305249	5.36859	-0.10584	0.917214	0.962652	-6.47998	11
438	ST.24 - ST.06	Q9WUU7	Ctsz	0.498989	6.2079	2.60158	0.0209395	0.0824424	-3.50571	10
1674	ST.24 - ST.00	Q9WUU7	Ctsz	-0.0170103	6.2079	-0.0886865	0.93059	0.958941	-6.45203	10
313	ST.06 - ST.00	Q9WUU7	Ctsz	-0.515999	6.2079	-2.51651	0.0246952	0.1361	-3.76448	10
579	ST.24 - ST.06	P70403	Cux1	-0.504616	4.77209	-2.23267	0.0424518	0.126352	-4.15093	19
413	ST.24 - ST.00	P70403	Cux1	-0.652828	4.77209	-2.88843	0.0119311	0.0496554	-3.05849	19
1253	ST.06 - ST.00	P70403	Cux1	-0.148212	4.77209	-0.61341	0.549462	0.756442	-6.2915	19
1361	ST.24 - ST.06	P97792	Cxadr	-0.137714	6.54192	-0.633557	0.536604	0.680119	-6.15087	5
688	ST.24 - ST.00	P97792	Cxadr	-0.476835	6.54192	-2.19369	0.0456732	0.114451	-4.30265	5
687	ST.06 - ST.00	P97792	Cxadr	-0.339121	6.54192	-1.45937	0.166579	0.418265	-5.44974	5
1146	ST.24 - ST.06	P56395	Cyb5a	-0.328	6.79488	-1.05954	0.307328	0.462601	-5.79574	3
1127	ST.24 - ST.00	P56395	Cyb5a	-0.362503	6.79488	-1.17099	0.261186	0.399774	-5.77306	3
1645	ST.06 - ST.00	P56395	Cyb5a	-0.0345026	6.79488	-0.104255	0.918448	0.962652	-6.48016	3
239	ST.24 - ST.06	Q9CQX2	Cyb5b	0.951398	4.49426	3.41136	0.00422731	0.0304338	-2.00257	2
932	ST.24 - ST.00	Q9CQX2	Cyb5b	0.449194	4.49426	1.61064	0.129611	0.239891	-5.21476	2
577	ST.06 - ST.00	Q9CQX2	Cyb5b	-0.502204	4.49426	-1.68442	0.114299	0.341707	-5.13644	2
1556	ST.24 - ST.06	Q9DCN2	Cyb5r3	-0.0622305	6.45687	-0.259388	0.799119	0.885913	-6.32166	10
1298	ST.24 - ST.00	Q9DCN2	Cyb5r3	0.201413	6.45687	0.839525	0.415309	0.551636	-6.09686	10
959	ST.06 - ST.00	Q9DCN2	Cyb5r3	0.263643	6.45687	1.02794	0.321446	0.578201	-5.95298	10
123	ST.24 - ST.06	Q61093	Cybb	0.780631	6.70323	3.96697	0.00140931	0.0196643	-0.954006	2
1289	ST.24 - ST.00	Q61093	Cybb	0.16811	6.70323	0.854295	0.407351	0.544994	-6.08444	2
243	ST.06 - ST.00	Q61093	Cybb	-0.61252	6.70323	-2.91164	0.0113967	0.0807279	-3.03864	2
631	ST.24 - ST.06	Q9D0M3	Cyc1	0.525468	4.33686	2.12334	0.0520718	0.142352	-4.33395	2
877	ST.24 - ST.00	Q9D0M3	Cyc1	0.427613	4.33686	1.72792	0.106029	0.208552	-5.04494	2
1461	ST.06 - ST.00	Q9D0M3	Cyc1	-0.0978547	4.33686	-0.369878	0.71702	0.846262	-6.41457	2
736	ST.24 - ST.06	P62897	Cycs	0.430578	4.43808	1.90335	0.0778015	0.182347	-4.68777	3
237	ST.24 - ST.00	P62897	Cycs	0.79059	4.43808	3.49476	0.00358187	0.0260706	-1.91045	3
667	ST.06 - ST.00	P62897	Cycs	0.360011	4.43808	1.48863	0.158806	0.410133	-5.41079	3
894	ST.24 - ST.06	P00186	Cyp1a2	-0.436853	4.73393	-1.56744	0.139374	0.268825	-5.18269	11
1227	ST.24 - ST.00	P00186	Cyp1a2	-0.271221	4.73393	-0.973151	0.347026	0.487873	-5.97746	11
1302	ST.06 - ST.00	P00186	Cyp1a2	0.165632	4.73393	0.55591	0.587065	0.77625	-6.32585	11
492	ST.24 - ST.06	Q9DBG1	Cyp27a1	0.626255	5.1998	2.446	0.0282909	0.0991908	-3.78241	8
698	ST.24 - ST.00	Q9DBG1	Cyp27a1	0.555532	5.1998	2.16977	0.0477614	0.118035	-4.34301	8
1547	ST.06 - ST.00	Q9DBG1	Cyp27a1	-0.0707229	5.1998	-0.258386	0.799876	0.891344	-6.45098	8
203	ST.24 - ST.06	P56593	Cyp2a12	-0.72354	6.17984	-3.56013	0.00314608	0.0266231	-1.72136	13
1019	ST.24 - ST.00	P56593	Cyp2a12	-0.28522	6.17984	-1.40341	0.182329	0.308653	-5.49442	13
466	ST.06 - ST.00	P56593	Cyp2a12	0.43832	6.17984	2.01743	0.0632833	0.234257	-4.62159	13
1391	ST.24 - ST.06	P20852	Cyp2a5	0.169247	5.34632	0.569451	0.578091	0.716406	-6.18993	10
993	ST.24 - ST.00	P20852	Cyp2a5	0.440997	5.34632	1.48379	0.160071	0.278069	-5.38922	10
1090	ST.06 - ST.00	P20852	Cyp2a5	0.27175	5.34632	0.855283	0.406822	0.643824	-6.11276	10
1635	ST.24 - ST.06	P20852;P56593	Cyp2a5;Cyp2a12	-0.0328585	4.52882	-0.139001	0.891433	0.940502	-6.34652	2
1026	ST.24 - ST.00	P20852;P56593	Cyp2a5;Cyp2a12	0.328123	4.52882	1.38806	0.186855	0.31407	-5.514	2
707	ST.06 - ST.00	P20852;P56593	Cyp2a5;Cyp2a12	0.360981	4.52882	1.42844	0.175139	0.427319	-5.4903	2
45	ST.24 - ST.06	Q64458	Cyp2c29	-0.888598	4.69075	-4.6402	0.000384099	0.0141793	0.291716	10
960	ST.24 - ST.00	Q64458	Cyp2c29	0.297145	4.69075	1.55167	0.143092	0.257118	-5.2971	10
32	ST.06 - ST.00	Q64458	Cyp2c29	1.18574	4.69075	5.79196	4.70552e-05	0.00247349	2.27874	10
1180	ST.24 - ST.06	P56654;Q91X77	Cyp2c37;Cyp2c50	-0.241838	6.17099	-0.974496	0.346381	0.506362	-5.8793	2
1579	ST.24 - ST.00	P56654;Q91X77	Cyp2c37;Cyp2c50	-0.0697378	6.17099	-0.281011	0.78282	0.855203	-6.41498	2
1229	ST.06 - ST.00	P56654;Q91X77	Cyp2c37;Cyp2c50	0.1721	6.17099	0.648695	0.527054	0.739763	-6.26885	2
818	ST.24 - ST.06	P56654;Q6XVG2;Q91X77	Cyp2c37;Cyp2c54;Cyp2c50	-0.461061	7.03536	-1.72907	0.105818	0.22315	-4.95214	3
1541	ST.24 - ST.00	P56654;Q6XVG2;Q91X77	Cyp2c37;Cyp2c54;Cyp2c50	-0.0952119	7.03536	-0.357064	0.72638	0.813111	-6.3898	3
801	ST.06 - ST.00	P56654;Q6XVG2;Q91X77	Cyp2c37;Cyp2c54;Cyp2c50	0.365849	7.03536	1.28339	0.220233	0.473791	-5.6717	3
928	ST.24 - ST.06	P56657	Cyp2c40	-0.320295	4.79951	-1.49283	0.157717	0.29317	-5.28387	5
1266	ST.24 - ST.00	P56657	Cyp2c40	-0.192565	4.79951	-0.897503	0.384655	0.524116	-6.04697	5
1299	ST.06 - ST.00	P56657	Cyp2c40	0.12773	4.79951	0.556874	0.586424	0.77625	-6.3253	5
533	ST.24 - ST.06	Q6XVG2	Cyp2c54	-0.539126	4.45392	-2.3547	0.0336931	0.109044	-3.94182	3
1672	ST.24 - ST.00	Q6XVG2	Cyp2c54	0.0211903	4.45392	0.0925513	0.927574	0.956977	-6.45167	3
372	ST.06 - ST.00	Q6XVG2	Cyp2c54	0.560317	4.45392	2.2892	0.0381572	0.176939	-4.16526	3
2	ST.24 - ST.06	Q91W64	Cyp2c70	-1.8247	6.93155	-6.89201	7.49779e-06	0.00511925	4.01831	7
315	ST.24 - ST.00	Q91W64	Cyp2c70	-0.846891	6.93155	-3.19877	0.0064503	0.035323	-2.47425	7
168	ST.06 - ST.00	Q91W64	Cyp2c70	0.977805	6.93155	3.45471	0.00387846	0.0398235	-2.00789	7
324	ST.24 - ST.06	P24456	Cyp2d10	-0.620832	4.61482	-2.99234	0.00971543	0.0517257	-2.78961	2
1029	ST.24 - ST.00	P24456	Cyp2d10	0.28713	4.61482	1.38393	0.188088	0.315184	-5.51924	2
119	ST.06 - ST.00	P24456	Cyp2d10	0.907961	4.61482	4.09363	0.00109998	0.0159038	-0.787422	2
41	ST.24 - ST.06	Q8CIM7	Cyp2d26	-0.991912	5.36019	-4.6735	0.000360622	0.0141793	0.352137	7
1149	ST.24 - ST.00	Q8CIM7	Cyp2d26	0.243216	5.36019	1.14594	0.271069	0.40635	-5.80069	7
49	ST.06 - ST.00	Q8CIM7	Cyp2d26	1.23513	5.36019	5.44358	8.71675e-05	0.00306865	1.68066	7
86	ST.24 - ST.06	P11714	Cyp2d9	-0.987401	5.93321	-4.26513	0.000788155	0.015658	-0.397215	5
823	ST.24 - ST.00	P11714	Cyp2d9	0.425551	5.93321	1.83819	0.0873866	0.183161	-4.8784	5
35	ST.06 - ST.00	P11714	Cyp2d9	1.41295	5.93321	5.70914	5.44011e-05	0.00255777	2.13818	5
1448	ST.24 - ST.06	Q05421	Cyp2e1	-0.141436	6.19728	-0.483841	0.635994	0.757659	-6.23587	11
1655	ST.24 - ST.00	Q05421	Cyp2e1	0.0391326	6.19728	0.133869	0.895415	0.933288	-6.44678	11
1276	ST.06 - ST.00	Q05421	Cyp2e1	0.180569	6.19728	0.577815	0.572584	0.773724	-6.31314	11
647	ST.24 - ST.06	P33267	Cyp2f2	-0.616878	6.02241	-2.07725	0.0567043	0.151182	-4.40976	10
1432	ST.24 - ST.00	P33267	Cyp2f2	-0.170378	6.02241	-0.573724	0.575274	0.69298	-6.28609	10
720	ST.06 - ST.00	P33267	Cyp2f2	0.4465	6.02241	1.40642	0.181451	0.434727	-5.51878	10
1157	ST.24 - ST.06	O54749	Cyp2j5	-0.2816	4.05574	-1.03129	0.319927	0.476986	-5.82416	4
1224	ST.24 - ST.00	O54749	Cyp2j5	-0.266013	4.05574	-0.974209	0.346519	0.487873	-5.97645	4
1691	ST.06 - ST.00	O54749	Cyp2j5	0.0155868	4.05574	0.0533962	0.958172	0.977079	-6.48435	4
804	ST.24 - ST.06	Q9JKJ9	Cyp39a1	0.572253	4.87857	1.76182	0.0999542	0.214454	-4.90364	2
317	ST.24 - ST.00	Q9JKJ9	Cyp39a1	1.03746	4.87857	3.19409	0.00651052	0.0354279	-2.48313	2
760	ST.06 - ST.00	Q9JKJ9	Cyp39a1	0.465212	4.87857	1.33977	0.201706	0.457157	-5.60296	2
1027	ST.24 - ST.06	Q64459	Cyp3a11	0.393413	5.27784	1.28272	0.220461	0.369879	-5.54912	9
596	ST.24 - ST.00	Q64459	Cyp3a11	0.728013	5.27784	2.37368	0.032495	0.0940502	-3.99255	9
964	ST.06 - ST.00	Q64459	Cyp3a11	0.334599	5.27784	1.0205	0.324838	0.581271	-5.96039	9
1467	ST.24 - ST.06	Q64464	Cyp3a13	-0.146274	5.88095	-0.44658	0.662022	0.777571	-6.25361	8
1459	ST.24 - ST.00	Q64464	Cyp3a13	-0.175374	5.88095	-0.535426	0.600774	0.710306	-6.30781	8
1668	ST.06 - ST.00	Q64464	Cyp3a13	-0.0291008	5.88095	-0.0831079	0.934945	0.966894	-6.48223	8
1417	ST.24 - ST.06	O09158	Cyp3a25	0.202168	5.06269	0.533936	0.601778	0.732581	-6.20985	2
586	ST.24 - ST.00	O09158	Cyp3a25	0.911013	5.06269	2.40603	0.0305457	0.0897688	-3.93573	2
547	ST.06 - ST.00	O09158	Cyp3a25	0.708845	5.06269	1.75119	0.101826	0.321116	-5.03776	2
1403	ST.24 - ST.06	Q9DBW0	Cyp4v2	-0.18174	5.82948	-0.555973	0.587023	0.721473	-6.19763	2
1668	ST.24 - ST.00	Q9DBW0	Cyp4v2	-0.0337716	5.82948	-0.103313	0.919183	0.950594	-6.45057	2
1414	ST.06 - ST.00	Q9DBW0	Cyp4v2	0.147968	5.82948	0.423425	0.678431	0.827647	-6.39259	2
291	ST.24 - ST.06	Q8K0C4	Cyp51a1	0.744952	6.05614	3.16662	0.00687576	0.0407583	-2.46372	2
1644	ST.24 - ST.00	Q8K0C4	Cyp51a1	0.0393349	6.05614	0.167203	0.869606	0.912451	-6.44154	2
263	ST.06 - ST.00	Q8K0C4	Cyp51a1	-0.705617	6.05614	-2.8057	0.014044	0.0914668	-3.2361	2
947	ST.24 - ST.06	Q64505	Cyp7a1	-0.360385	2.67144	-1.4516	0.168696	0.307286	-5.33826	2
1557	ST.24 - ST.00	Q64505	Cyp7a1	-0.0802086	2.67144	-0.323073	0.751424	0.832194	-6.40178	2
938	ST.06 - ST.00	Q64505	Cyp7a1	0.280177	2.67144	1.05564	0.309045	0.56834	-5.92499	2
1235	ST.24 - ST.06	Q60991	Cyp7b1	-0.219205	5.38521	-0.866277	0.40097	0.560059	-5.97677	3
1172	ST.24 - ST.00	Q60991	Cyp7b1	-0.276101	5.38521	-1.09112	0.293677	0.432247	-5.8594	3
1579	ST.06 - ST.00	Q60991	Cyp7b1	-0.0568962	5.38521	-0.210326	0.836449	0.913258	-6.46272	3
93	ST.24 - ST.06	O88962	Cyp8b1	0.903076	3.75409	4.18366	0.000923095	0.0166737	-0.548685	2
61	ST.24 - ST.00	O88962	Cyp8b1	1.05001	3.75409	4.86435	0.000251868	0.00698281	0.660857	2
1236	ST.06 - ST.00	O88962	Cyp8b1	0.146932	3.75409	0.636727	0.534596	0.745332	-6.27667	2
1669	ST.24 - ST.06	Q8BPM0	Daam1	0.0224992	3.1635	0.0930617	0.927176	0.958285	-6.35205	2
1426	ST.24 - ST.00	Q8BPM0	Daam1	0.140739	3.1635	0.582131	0.569754	0.688796	-6.28113	2
1386	ST.06 - ST.00	Q8BPM0	Daam1	0.11824	3.1635	0.457482	0.654358	0.814406	-6.3771	2
1632	ST.24 - ST.06	Q91WC9	Daglb	-0.0256607	5.41423	-0.141677	0.889358	0.940038	-6.34613	3
1102	ST.24 - ST.00	Q91WC9	Daglb	-0.221055	5.41423	-1.22048	0.242483	0.379567	-5.71707	3
972	ST.06 - ST.00	Q91WC9	Daglb	-0.195394	5.41423	-1.00912	0.330073	0.585777	-5.97163	3
1190	ST.24 - ST.06	P31786	Dbi	0.204391	4.48407	0.952448	0.357058	0.517583	-5.89997	2
1599	ST.24 - ST.00	P31786	Dbi	-0.0509123	4.48407	-0.237248	0.815908	0.880201	-6.42678	2
896	ST.06 - ST.00	P31786	Dbi	-0.255303	4.48407	-1.11286	0.28455	0.547822	-5.86518	2
1296	ST.24 - ST.06	P28654	Dcn	0.172707	6.17925	0.762034	0.458711	0.609962	-6.0609	3
1042	ST.24 - ST.00	P28654	Dcn	-0.309181	6.17925	-1.36419	0.194079	0.321292	-5.54415	3
476	ST.06 - ST.00	P28654	Dcn	-0.481888	6.17925	-1.9889	0.0666615	0.241578	-4.66778	3
296	ST.24 - ST.06	Q3U1J4	Ddb1	-0.685171	4.9457	-3.14123	0.00723141	0.0420911	-2.51137	6
836	ST.24 - ST.00	Q3U1J4	Ddb1	0.394563	4.9457	1.80891	0.0920286	0.18961	-4.92324	6
83	ST.06 - ST.00	Q3U1J4	Ddb1	1.07973	4.9457	4.63043	0.000391283	0.00804401	0.218947	6
1306	ST.24 - ST.06	O54734	Ddost	-0.237241	5.50384	-0.752779	0.464078	0.612967	-6.06789	3
1349	ST.24 - ST.00	O54734	Ddost	0.228386	5.50384	0.724681	0.480608	0.614566	-6.18673	3
737	ST.06 - ST.00	O54734	Ddost	0.465627	5.50384	1.38204	0.188657	0.440742	-5.54993	3
339	ST.24 - ST.06	O35215	Ddt	-0.856481	5.57523	-2.93741	0.0108309	0.0551129	-2.89167	4
145	ST.24 - ST.00	O35215	Ddt	1.15645	5.57523	3.96618	0.00141149	0.0167919	-1.01147	4
16	ST.06 - ST.00	O35215	Ddt	2.01293	5.57523	6.45772	1.51781e-05	0.00163639	3.37061	4
408	ST.24 - ST.06	Q91VR5	Ddx1	-0.545162	4.18524	-2.70011	0.017277	0.0729705	-3.32763	2
363	ST.24 - ST.00	Q91VR5	Ddx1	-0.611142	4.18524	-3.0269	0.00907251	0.0431112	-2.79909	2
1512	ST.06 - ST.00	Q91VR5	Ddx1	-0.0659798	4.18524	-0.305683	0.764353	0.871739	-6.43709	2
937	ST.24 - ST.06	Q9CQ62	Decr1	-0.37594	6.77689	-1.47162	0.163286	0.300607	-5.31198	6
555	ST.24 - ST.00	Q9CQ62	Decr1	0.635863	6.77689	2.48909	0.0260381	0.0809293	-3.78848	6
156	ST.06 - ST.00	Q9CQ62	Decr1	1.0118	6.77689	3.70491	0.00236167	0.0261147	-1.5288	6
32	ST.24 - ST.06	Q9WV68	Decr2	-1.26304	7.86585	-4.83076	0.000268203	0.0141793	0.635667	3
1559	ST.24 - ST.00	Q9WV68	Decr2	-0.0841205	7.86585	-0.321737	0.752415	0.832531	-6.40223	3
110	ST.06 - ST.00	Q9WV68	Decr2	1.17892	7.86585	4.21781	0.000863865	0.0134277	-0.552384	3
1288	ST.24 - ST.06	P61460	Depdc5	-0.145797	4.30887	-0.777786	0.449666	0.602231	-6.04881	3
122	ST.24 - ST.00	P61460	Depdc5	-0.77055	4.30887	-4.11067	0.00106402	0.015009	-0.737675	3
210	ST.06 - ST.00	P61460	Depdc5	-0.624753	4.30887	-3.11763	0.00757825	0.0622499	-2.65049	3
706	ST.24 - ST.06	Q8VCH6	Dhcr24	-0.399911	6.51403	-1.95995	0.0702581	0.171665	-4.59874	4
1022	ST.24 - ST.00	Q8VCH6	Dhcr24	-0.284321	6.51403	-1.39344	0.185257	0.312689	-5.50715	4
1326	ST.06 - ST.00	Q8VCH6	Dhcr24	0.11559	6.51403	0.529915	0.60449	0.786384	-6.34031	4
454	ST.24 - ST.06	Q9DBB8	Dhdh	-0.51698	4.42752	-2.54312	0.023456	0.0891224	-3.61038	2
715	ST.24 - ST.00	Q9DBB8	Dhdh	0.43023	4.42752	2.11638	0.0527479	0.127259	-4.43235	2
99	ST.06 - ST.00	Q9DBB8	Dhdh	0.947211	4.42752	4.35856	0.000658043	0.0113547	-0.287458	2
1307	ST.24 - ST.06	Q99L04	Dhrs1	-0.160199	5.79842	-0.751604	0.464762	0.613401	-6.06877	4
914	ST.24 - ST.00	Q99L04	Dhrs1	-0.352841	5.79842	-1.65542	0.120118	0.2267	-5.15085	4
1101	ST.06 - ST.00	Q99L04	Dhrs1	-0.192642	5.79842	-0.845443	0.412108	0.645248	-6.12108	4
405	ST.24 - ST.06	Q99LB2	Dhrs4	-0.581074	5.72755	-2.70247	0.0171974	0.0729705	-3.32334	4
863	ST.24 - ST.00	Q99LB2	Dhrs4	-0.376186	5.72755	-1.74958	0.102112	0.204106	-5.01274	4
1063	ST.06 - ST.00	Q99LB2	Dhrs4	0.204888	5.72755	0.891355	0.387831	0.628975	-6.08152	4
1135	ST.24 - ST.06	Q9D6I7	Dipk1a	-0.289108	6.45052	-1.081	0.298003	0.452788	-5.77372	7
1494	ST.24 - ST.00	Q9D6I7	Dipk1a	-0.127202	6.45052	-0.475619	0.641697	0.740655	-6.33884	7
1287	ST.06 - ST.00	Q9D6I7	Dipk1a	0.161906	6.45052	0.566284	0.580184	0.77625	-6.31989	7
487	ST.24 - ST.06	Q3USZ8	Dipk2a	-0.522507	5.76053	-2.46017	0.0275301	0.0975142	-3.75746	6
598	ST.24 - ST.00	Q3USZ8	Dipk2a	-0.502957	5.76053	-2.36813	0.0328414	0.0947349	-4.00228	6
1666	ST.06 - ST.00	Q3USZ8	Dipk2a	0.0195497	5.76053	0.086103	0.932606	0.965217	-6.48197	6
1038	ST.24 - ST.06	Q8BMF4	Dlat	0.38788	5.90457	1.2721	0.224104	0.372082	-5.56172	3
548	ST.24 - ST.00	Q8BMF4	Dlat	0.765322	5.90457	2.50996	0.0250102	0.0787273	-3.7512	3
871	ST.06 - ST.00	Q8BMF4	Dlat	0.377441	5.90457	1.15791	0.266311	0.527424	-5.81625	3
1516	ST.24 - ST.06	O08749	Dld	0.0855978	5.68353	0.335237	0.742426	0.844511	-6.29836	10
177	ST.24 - ST.00	O08749	Dld	0.964219	5.68353	3.77629	0.002051	0.0197846	-1.37292	10
191	ST.06 - ST.00	O08749	Dld	0.878622	5.68353	3.21881	0.00619843	0.0559806	-2.45831	10
95	ST.24 - ST.06	Q811D0	Dlg1	1.10116	5.56068	4.17733	0.000934519	0.0166737	-0.560473	3
442	ST.24 - ST.00	Q811D0	Dlg1	0.7426	5.56068	2.81711	0.0137321	0.0534444	-3.19107	3
808	ST.06 - ST.00	Q811D0	Dlg1	-0.358559	5.56068	-1.27237	0.22401	0.478238	-5.68487	3
1507	ST.24 - ST.06	Q9D2G2	Dlst	-0.0845655	4.67479	-0.364296	0.721091	0.824955	-6.28789	5
539	ST.24 - ST.00	Q9D2G2	Dlst	0.588467	4.67479	2.53503	0.023826	0.0762522	-3.70625	5
281	ST.06 - ST.00	Q9D2G2	Dlst	0.673032	4.67479	2.71208	0.0168772	0.103484	-3.40903	5
1104	ST.24 - ST.06	Q9DBT9	Dmgdh	-0.305506	4.33348	-1.13196	0.276704	0.432201	-5.71995	11
1265	ST.24 - ST.00	Q9DBT9	Dmgdh	0.242305	4.33348	0.897792	0.384506	0.524116	-6.04672	11
500	ST.06 - ST.00	Q9DBT9	Dmgdh	0.547811	4.33348	1.89866	0.0784582	0.270681	-4.81146	11
378	ST.24 - ST.06	P63037	Dnaja1	-0.507744	6.0806	-2.79856	0.0142426	0.0649961	-3.14787	5
1361	ST.24 - ST.00	P63037	Dnaja1	-0.126688	6.0806	-0.69827	0.496467	0.629247	-6.20567	5
486	ST.06 - ST.00	P63037	Dnaja1	0.381057	6.0806	1.96464	0.0696638	0.247263	-4.70678	5
1150	ST.24 - ST.06	Q9QYJ0	Dnaja2	0.193836	5.15284	1.04617	0.313246	0.469869	-5.80928	3
1348	ST.24 - ST.00	Q9QYJ0	Dnaja2	-0.13476	5.15284	-0.727325	0.479038	0.613012	-6.1848	3
585	ST.06 - ST.00	Q9QYJ0	Dnaja2	-0.328596	5.15284	-1.65895	0.119397	0.351577	-5.17342	3
1493	ST.24 - ST.06	Q99KV1	Dnajb11	-0.103028	5.99326	-0.400358	0.694947	0.802936	-6.2737	2
1656	ST.24 - ST.00	Q99KV1	Dnajb11	-0.0340265	5.99326	-0.132224	0.896693	0.933811	-6.44701	2
1553	ST.06 - ST.00	Q99KV1	Dnajb11	0.0690018	5.99326	0.250817	0.805607	0.89483	-6.45298	2
158	ST.24 - ST.06	Q5U458	Dnajc11	0.877546	3.82107	3.76137	0.00211234	0.0230037	-1.34114	2
121	ST.24 - ST.00	Q5U458	Dnajc11	0.959168	3.82107	4.11122	0.00106289	0.015009	-0.736644	2
1499	ST.06 - ST.00	Q5U458	Dnajc11	0.0816224	3.82107	0.327257	0.748325	0.861148	-6.42999	2
1586	ST.24 - ST.06	Q91YW3	Dnajc3	-0.0436705	5.1684	-0.216104	0.83203	0.904478	-6.33231	4
1619	ST.24 - ST.00	Q91YW3	Dnajc3	0.0410159	5.1684	0.202968	0.842086	0.897079	-6.43464	4
1443	ST.06 - ST.00	Q91YW3	Dnajc3	0.0846864	5.1684	0.392006	0.700968	0.837542	-6.40584	4
117	ST.24 - ST.06	P60904	Dnajc5	0.765654	6.32529	4.00761	0.00130141	0.0191434	-0.87774	6
1381	ST.24 - ST.00	P60904	Dnajc5	0.127327	6.32529	0.66646	0.515972	0.644461	-6.22762	6
209	ST.06 - ST.00	P60904	Dnajc5	-0.638327	6.32529	-3.12536	0.00746284	0.0615952	-2.63584	6
861	ST.24 - ST.06	P56542	Dnase2	0.297605	6.32715	1.63622	0.124113	0.248287	-5.08642	6
1528	ST.24 - ST.00	P56542	Dnase2	0.0702145	6.32715	0.386036	0.705285	0.796215	-6.37865	6
860	ST.06 - ST.00	P56542	Dnase2	-0.22739	6.32715	-1.16944	0.261792	0.525105	-5.80347	6
724	ST.24 - ST.06	Q9Z2W0	Dnpep	-0.404929	4.70709	-1.92451	0.0748992	0.178455	-4.65465	2
1605	ST.24 - ST.00	Q9Z2W0	Dnpep	0.0476611	4.70709	0.226519	0.824078	0.885691	-6.42937	2
468	ST.06 - ST.00	Q9Z2W0	Dnpep	0.45259	4.70709	2.01211	0.0639019	0.235536	-4.63024	2
437	ST.24 - ST.06	Q3UHQ6	Dop1b	-0.555091	4.35213	-2.60649	0.0207404	0.0818699	-3.49688	3
142	ST.24 - ST.00	Q3UHQ6	Dop1b	-0.848557	4.35213	-3.98449	0.00136171	0.0164393	-0.976704	3
798	ST.06 - ST.00	Q3UHQ6	Dop1b	-0.293466	4.35213	-1.289	0.218331	0.471956	-5.66496	3
1609	ST.24 - ST.06	O70152	Dpm1	0.0502355	2.53444	0.172475	0.865538	0.927762	-6.34111	2
1252	ST.24 - ST.00	O70152	Dpm1	-0.269404	2.53444	-0.924952	0.370691	0.510736	-6.02232	2
960	ST.06 - ST.00	O70152	Dpm1	-0.31964	2.53444	-1.02655	0.322078	0.578734	-5.95437	2
652	ST.24 - ST.06	Q99KK7	Dpp3	-0.477206	4.43611	-2.0715	0.0573082	0.151621	-4.41915	2
1632	ST.24 - ST.00	Q99KK7	Dpp3	0.042127	4.43611	0.182869	0.857528	0.906394	-6.43868	2
428	ST.06 - ST.00	Q99KK7	Dpp3	0.519333	4.43611	2.10877	0.0534969	0.215139	-4.4714	2
543	ST.24 - ST.06	P28843	Dpp4	0.554186	4.81022	2.33578	0.0349292	0.110963	-3.97456	13
1598	ST.24 - ST.00	P28843	Dpp4	0.0568979	4.81022	0.239813	0.813958	0.878647	-6.42614	13
487	ST.06 - ST.00	P28843	Dpp4	-0.497288	4.81022	-1.9606	0.0701757	0.248218	-4.71325	13
1067	ST.24 - ST.06	Q9ET22	Dpp7	0.246071	4.73161	1.20835	0.246967	0.399268	-5.63554	8
1517	ST.24 - ST.00	Q9ET22	Dpp7	-0.0838809	4.73161	-0.411904	0.686659	0.780313	-6.36799	8
649	ST.06 - ST.00	Q9ET22	Dpp7	-0.329952	4.73161	-1.51561	0.151912	0.403772	-5.3744	8
247	ST.24 - ST.06	A6X919	Dpy19l1	-0.629064	4.24527	-3.38325	0.00447023	0.0311274	-2.05567	2
92	ST.24 - ST.00	A6X919	Dpy19l1	-0.824769	4.24527	-4.43579	0.000567245	0.0106358	-0.127382	2
994	ST.06 - ST.00	A6X919	Dpy19l1	-0.195705	4.24527	-0.984563	0.341582	0.592782	-5.99553	2
34	ST.24 - ST.06	Q8CHR6	Dpyd	-1.20243	6.11742	-4.72843	0.00032508	0.0141793	0.451522	9
894	ST.24 - ST.00	Q8CHR6	Dpyd	0.433115	6.11742	1.70318	0.110666	0.213533	-5.08142	9
26	ST.06 - ST.00	Q8CHR6	Dpyd	1.63555	6.11742	6.01622	3.19233e-05	0.00211799	2.6541	9
863	ST.24 - ST.06	Q9EQF5	Dpys	-0.327705	7.53543	-1.63565	0.124233	0.248287	-5.08723	2
952	ST.24 - ST.00	Q9EQF5	Dpys	0.316262	7.53543	1.57853	0.13681	0.247809	-5.25986	2
228	ST.06 - ST.00	Q9EQF5	Dpys	0.643968	7.53543	3.00659	0.0094451	0.0714597	-2.86034	2
1650	ST.24 - ST.06	Q9CR48	Dram2	0.0285129	5.17033	0.12411	0.902996	0.944034	-6.34855	6
1191	ST.24 - ST.00	Q9CR48	Dram2	-0.239304	5.17033	-1.04164	0.315269	0.456624	-5.91032	6
915	ST.06 - ST.00	Q9CR48	Dram2	-0.267817	5.17033	-1.09046	0.293961	0.554189	-5.88891	6
753	ST.24 - ST.06	O55111	Dsg2	-0.466559	5.93651	-1.85873	0.0842568	0.193019	-4.7569	5
562	ST.24 - ST.00	O55111	Dsg2	-0.619267	5.93651	-2.4671	0.0271653	0.083381	-3.82764	5
1282	ST.06 - ST.00	O55111	Dsg2	-0.152708	5.93651	-0.569083	0.578334	0.77625	-6.31826	5
950	ST.24 - ST.06	Q9R0P5	Dstn	0.263782	2.83618	1.44805	0.169671	0.307996	-5.3429	2
1691	ST.24 - ST.00	Q9R0P5	Dstn	-0.0120117	2.83618	-0.0659392	0.94836	0.967369	-6.45387	2
714	ST.06 - ST.00	Q9R0P5	Dstn	-0.275794	2.83618	-1.41621	0.178622	0.431545	-5.50616	2
1409	ST.24 - ST.06	Q9JHU4	Dync1h1	-0.141887	2.82343	-0.546249	0.593511	0.726619	-6.20308	2
1322	ST.24 - ST.00	Q9JHU4	Dync1h1	0.204201	2.82343	0.78615	0.444909	0.580535	-6.14013	2
819	ST.06 - ST.00	Q9JHU4	Dync1h1	0.346088	2.82343	1.24635	0.23313	0.491025	-5.71561	2
8	ST.24 - ST.06	Q9ESD7	Dysf	1.4875	5.12143	6.03974	3.06626e-05	0.00556145	2.69928	4
37	ST.24 - ST.00	Q9ESD7	Dysf	1.34194	5.12143	5.44873	8.63671e-05	0.00402657	1.6982	4
1309	ST.06 - ST.00	Q9ESD7	Dysf	-0.145557	5.12143	-0.552841	0.589109	0.776327	-6.32759	4
52	ST.24 - ST.06	Q4PZA2	Ece1	-0.927527	5.19879	-4.57937	0.000431142	0.0141793	0.181009	18
258	ST.24 - ST.00	Q4PZA2	Ece1	-0.690281	5.19879	-3.40804	0.00425527	0.028451	-2.07598	18
912	ST.06 - ST.00	Q4PZA2	Ece1	0.237246	5.19879	1.09567	0.291749	0.551459	-5.88342	18
1217	ST.24 - ST.06	O35459	Ech1	0.197632	5.09438	0.891551	0.38773	0.549192	-5.95491	2
673	ST.24 - ST.00	O35459	Ech1	0.491248	5.09438	2.2161	0.0437939	0.11225	-4.26463	2
822	ST.06 - ST.00	O35459	Ech1	0.293616	5.09438	1.23901	0.235754	0.494739	-5.72419	2
1171	ST.24 - ST.06	Q3TLP5	Echdc2	-0.189687	4.98341	-1.00734	0.330899	0.487448	-5.84774	3
741	ST.24 - ST.00	Q3TLP5	Echdc2	0.387952	4.98341	2.06023	0.0585085	0.136204	-4.52509	3
254	ST.06 - ST.00	Q3TLP5	Echdc2	0.577638	4.98341	2.86945	0.0123865	0.0841208	-3.11748	3
701	ST.24 - ST.06	Q8BH95	Echs1	0.40634	4.3357	1.97226	0.0687073	0.169073	-4.57918	4
794	ST.24 - ST.00	Q8BH95	Echs1	0.391685	4.3357	1.90113	0.0781117	0.169537	-4.78056	4
1680	ST.06 - ST.00	Q8BH95	Echs1	-0.0146551	4.3357	-0.0665377	0.947893	0.973282	-6.48353	4
337	ST.24 - ST.06	P42125	Eci1	0.754276	6.33111	2.93954	0.0107855	0.0551129	-2.88773	6
406	ST.24 - ST.00	P42125	Eci1	0.74622	6.33111	2.90814	0.0114758	0.0486914	-3.02172	6
1708	ST.06 - ST.00	P42125	Eci1	-0.0080558	6.33111	-0.0293671	0.976987	0.986711	-6.48539	6
1509	ST.24 - ST.06	Q9WUR2	Eci2	-0.0656989	4.80001	-0.363436	0.721719	0.825027	-6.28821	3
1041	ST.24 - ST.00	Q9WUR2	Eci2	-0.24696	4.80001	-1.36614	0.193481	0.320609	-5.5417	3
1021	ST.06 - ST.00	Q9WUR2	Eci2	-0.181261	4.80001	-0.937947	0.364204	0.614868	-6.03947	3
319	ST.24 - ST.06	Q61508	Ecm1	-0.740896	5.31437	-3.04518	0.00874976	0.0473145	-2.69111	2
322	ST.24 - ST.00	Q61508	Ecm1	-0.773201	5.31437	-3.17795	0.00672264	0.0360142	-2.51373	2
1629	ST.06 - ST.00	Q61508	Ecm1	-0.032305	5.31437	-0.124202	0.902924	0.956135	-6.47777	2
1682	ST.24 - ST.06	P10126	Eef1a1	0.012098	6.01634	0.0658378	0.94844	0.97261	-6.3543	6
1385	ST.24 - ST.00	P10126	Eef1a1	0.12136	6.01634	0.660444	0.51971	0.646691	-6.23166	6
1301	ST.06 - ST.00	P10126	Eef1a1	0.109262	6.01634	0.556204	0.58687	0.77625	-6.32568	6
1137	ST.24 - ST.06	P10126;P62631	Eef1a1;Eef1a2	0.245667	4.82448	1.07803	0.29928	0.454052	-5.77679	4
904	ST.24 - ST.00	P10126;P62631	Eef1a1;Eef1a2	0.382099	4.82448	1.67672	0.115819	0.221003	-5.12004	4
1294	ST.06 - ST.00	P10126;P62631	Eef1a1;Eef1a2	0.136432	4.82448	0.560021	0.584333	0.77625	-6.3235	4
843	ST.24 - ST.06	Q9D8N0	Eef1g	0.408879	5.20973	1.66822	0.117519	0.240418	-5.04069	2
500	ST.24 - ST.00	Q9D8N0	Eef1g	0.650411	5.20973	2.65366	0.0189189	0.0652703	-3.49158	2
1034	ST.06 - ST.00	Q9D8N0	Eef1g	0.241532	5.20973	0.921798	0.372278	0.620063	-6.05426	2
577	ST.24 - ST.06	P58252	Eef2	-0.415863	5.38864	-2.23938	0.0419193	0.125322	-4.13956	13
1666	ST.24 - ST.00	P58252	Eef2	0.020203	5.38864	0.108791	0.914915	0.947316	-6.44996	13
400	ST.06 - ST.00	P58252	Eef2	0.436066	5.38864	2.19651	0.0454325	0.195928	-4.324	13
109	ST.24 - ST.06	Q8BG67	Efr3a	0.862091	3.68355	4.06644	0.00115995	0.018357	-0.76753	2
801	ST.24 - ST.00	Q8BG67	Efr3a	0.39963	3.68355	1.88503	0.0803955	0.173136	-4.80577	2
448	ST.06 - ST.00	Q8BG67	Efr3a	-0.462462	3.68355	-2.04052	0.0606647	0.232319	-4.58395	2
794	ST.24 - ST.06	Q01279	Egfr	-0.361776	5.42258	-1.7761	0.0974896	0.211774	-4.88233	20
427	ST.24 - ST.00	Q01279	Egfr	-0.582281	5.42258	-2.85864	0.0126534	0.0511174	-3.11397	20
969	ST.06 - ST.00	Q01279	Egfr	-0.220505	5.42258	-1.01262	0.328455	0.584484	-5.96818	20
1554	ST.24 - ST.06	Q9WVK4	Ehd1	-0.0584605	5.62504	-0.26323	0.796215	0.88383	-6.32062	4
270	ST.24 - ST.00	Q9WVK4	Ehd1	-0.746092	5.62504	-3.35943	0.00468692	0.0299442	-2.16867	4
247	ST.06 - ST.00	Q9WVK4	Ehd1	-0.687632	5.62504	-2.89623	0.0117489	0.0820178	-3.06747	4
686	ST.24 - ST.06	Q9QXY6	Ehd3	0.378483	5.76823	1.99786	0.0655841	0.164814	-4.53831	7
1176	ST.24 - ST.00	Q9QXY6	Ehd3	-0.203134	5.76823	-1.07226	0.301774	0.442435	-5.87905	7
252	ST.06 - ST.00	Q9QXY6	Ehd3	-0.581617	5.76823	-2.87183	0.0123284	0.0840716	-3.11304	7
1254	ST.24 - ST.06	Q9QXY6;Q9WVK4	Ehd3;Ehd1	0.203606	4.74942	0.841107	0.414452	0.570119	-5.99797	2
1211	ST.24 - ST.00	Q9QXY6;Q9WVK4	Ehd3;Ehd1	-0.241818	4.74942	-0.998962	0.3348	0.476904	-5.95262	2
559	ST.06 - ST.00	Q9QXY6;Q9WVK4	Ehd3;Ehd1	-0.445424	4.74942	-1.72123	0.107266	0.331009	-5.08234	2
696	ST.24 - ST.06	Q9DBM2	Ehhadh	-0.409692	6.70891	-1.98034	0.0677069	0.167633	-4.56631	15
1256	ST.24 - ST.00	Q9DBM2	Ehhadh	-0.189513	6.70891	-0.916054	0.375179	0.515274	-6.03039	15
984	ST.06 - ST.00	Q9DBM2	Ehhadh	0.220179	6.70891	0.995551	0.336398	0.589469	-5.9849	15
886	ST.24 - ST.06	Q9Z0N1	Eif2s3x	-0.275609	6.03145	-1.58234	0.13594	0.264668	-5.16208	4
1453	ST.24 - ST.00	Q9Z0N1	Eif2s3x	0.0940614	6.03145	0.540029	0.59768	0.709397	-6.30528	4
478	ST.06 - ST.00	Q9Z0N1	Eif2s3x	0.36967	6.03145	1.98529	0.067101	0.242153	-4.6736	4
1584	ST.24 - ST.06	Q8R1B4	Eif3c	0.0375027	3.71503	0.220479	0.828688	0.902453	-6.33133	2
1392	ST.24 - ST.00	Q8R1B4	Eif3c	0.111755	3.71503	0.657008	0.521851	0.646691	-6.23396	2
1421	ST.06 - ST.00	Q8R1B4	Eif3c	0.0742524	3.71503	0.408336	0.689216	0.836183	-6.39907	2
1557	ST.24 - ST.06	Q9DCH4	Eif3f	0.0485037	3.85291	0.258178	0.800034	0.886357	-6.32198	3
1373	ST.24 - ST.00	Q9DCH4	Eif3f	0.127463	3.85291	0.678465	0.508559	0.63894	-6.21945	3
1439	ST.06 - ST.00	Q9DCH4	Eif3f	0.0789591	3.85291	0.393143	0.700147	0.837542	-6.40538	3
1608	ST.24 - ST.06	Q8QZY1	Eif3l	-0.0364053	3.11196	-0.179149	0.860393	0.922996	-6.33989	2
1327	ST.24 - ST.00	Q8QZY1	Eif3l	0.157895	3.11196	0.776997	0.450116	0.585117	-6.14729	2
1061	ST.06 - ST.00	Q8QZY1	Eif3l	0.194301	3.11196	0.894393	0.38626	0.627991	-6.07883	2
1325	ST.24 - ST.06	P60843	Eif4a1	0.131543	6.18493	0.720365	0.483179	0.628933	-6.09176	3
896	ST.24 - ST.00	P60843	Eif4a1	0.310015	6.18493	1.69773	0.111711	0.214864	-5.08941	3
1042	ST.06 - ST.00	P60843	Eif4a1	0.178472	6.18493	0.914237	0.3761	0.622623	-6.0611	3
1692	ST.24 - ST.06	P60843;P10630	Eif4a1;Eif4a2	-0.0111347	4.76755	-0.0509664	0.960074	0.978601	-6.35521	2
739	ST.24 - ST.00	P60843;P10630	Eif4a1;Eif4a2	0.450994	4.76755	2.06431	0.0580715	0.135412	-4.5184	2
480	ST.06 - ST.00	P60843;P10630	Eif4a1;Eif4a2	0.462128	4.76755	1.97866	0.0679143	0.24388	-4.68428	2
1725	ST.24 - ST.06	Q6NZJ6	Eif4g1	-0.000352598	5.77014	-0.00191023	0.998503	0.998503	-6.35655	3
1699	ST.24 - ST.00	Q6NZJ6	Eif4g1	0.0100339	5.77014	0.0543596	0.957418	0.97207	-6.4546	3
1692	ST.06 - ST.00	Q6NZJ6	Eif4g1	0.0103865	5.77014	0.0526356	0.958767	0.977079	-6.4844	3
1405	ST.24 - ST.06	P63242	Eif5a	-0.104411	6.35555	-0.554197	0.588205	0.722174	-6.19864	4
1654	ST.24 - ST.00	P63242	Eif5a	0.0253064	6.35555	0.134323	0.895063	0.933288	-6.44672	4
1230	ST.06 - ST.00	P63242	Eif5a	0.129717	6.35555	0.644051	0.529974	0.743256	-6.2719	4
312	ST.24 - ST.06	O55135	Eif6	-0.683859	4.52895	-3.07197	0.00829706	0.0458732	-2.64106	2
1493	ST.24 - ST.00	O55135	Eif6	0.106222	4.52895	0.477159	0.640626	0.740175	-6.33809	2
180	ST.06 - ST.00	O55135	Eif6	0.79008	4.52895	3.3199	0.00507006	0.0485881	-2.26559	2
185	ST.24 - ST.06	Q63961	Eng	0.851656	5.25896	3.64974	0.00263411	0.0245613	-1.55196	4
392	ST.24 - ST.00	Q63961	Eng	0.686359	5.25896	2.94137	0.0107465	0.0472899	-2.95961	4
1219	ST.06 - ST.00	Q63961	Eng	-0.165297	5.25896	-0.662623	0.518354	0.73352	-6.25958	4
667	ST.24 - ST.06	P17182	Eno1	-0.404475	5.9395	-2.04168	0.060536	0.156559	-4.46767	11
625	ST.24 - ST.00	P17182	Eno1	0.459952	5.9395	2.32171	0.0358755	0.0990165	-4.08317	11
121	ST.06 - ST.00	P17182	Eno1	0.864426	5.9395	4.08158	0.00112616	0.0159038	-0.810288	11
983	ST.24 - ST.06	P21550	Eno3	0.380586	4.87801	1.38814	0.186831	0.327857	-5.4198	2
818	ST.24 - ST.00	P21550	Eno3	0.505281	4.87801	1.84295	0.0866515	0.182731	-4.87106	2
1412	ST.06 - ST.00	P21550	Eno3	0.124695	4.87801	0.425437	0.676998	0.827069	-6.3917	2
1139	ST.24 - ST.06	P16406	Enpep	0.282511	4.45881	1.07546	0.300389	0.454935	-5.77944	20
1457	ST.24 - ST.00	P16406	Enpep	-0.141164	4.45881	-0.537382	0.599459	0.709462	-6.30674	20
653	ST.06 - ST.00	P16406	Enpep	-0.423675	4.45881	-1.50868	0.153659	0.405913	-5.38379	20
267	ST.24 - ST.06	Q9R1E6	Enpp2	-0.727951	5.11649	-3.3145	0.00512479	0.0331096	-2.1854	2
504	ST.24 - ST.00	Q9R1E6	Enpp2	-0.580048	5.11649	-2.64107	0.0193893	0.0663621	-3.51451	2
1242	ST.06 - ST.00	Q9R1E6	Enpp2	0.147902	5.11649	0.629935	0.538903	0.748477	-6.28104	2
400	ST.24 - ST.06	Q6DYE8	Enpp3	0.726966	4.78676	2.71773	0.0166913	0.0719813	-3.29559	10
1628	ST.24 - ST.00	Q6DYE8	Enpp3	0.0497412	4.78676	0.185955	0.855153	0.906028	-6.43809	10
350	ST.06 - ST.00	Q6DYE8	Enpp3	-0.677225	4.78676	-2.36826	0.0328332	0.161821	-4.0276	10
426	ST.24 - ST.06	Q8BTJ4	Enpp4	0.522482	5.14853	2.64265	0.0193297	0.0782718	-3.43173	4
1174	ST.24 - ST.00	Q8BTJ4	Enpp4	0.215219	5.14853	1.08855	0.294773	0.433121	-5.8621	4
690	ST.06 - ST.00	Q8BTJ4	Enpp4	-0.307263	5.14853	-1.45373	0.168114	0.420284	-5.45719	4
188	ST.24 - ST.06	Q9EQG7	Enpp5	0.754289	5.26563	3.63245	0.00272588	0.0248874	-1.58464	3
512	ST.24 - ST.00	Q9EQG7	Enpp5	0.542218	5.26563	2.61118	0.0205522	0.0690944	-3.56883	3
1012	ST.06 - ST.00	Q9EQG7	Enpp5	-0.212071	5.26563	-0.955316	0.355656	0.605782	-6.02331	3
308	ST.24 - ST.06	Q8BGN3	Enpp6	0.675814	5.45679	3.09486	0.00792859	0.0444053	-2.59824	3
622	ST.24 - ST.00	Q8BGN3	Enpp6	0.509032	5.45679	2.33109	0.0352417	0.0977363	-4.06688	3
1188	ST.06 - ST.00	Q8BGN3	Enpp6	-0.166781	5.45679	-0.71444	0.486721	0.705576	-6.22347	3
819	ST.24 - ST.06	Q9DBT4	Entpd4	-0.387276	5.55498	-1.72522	0.106526	0.224294	-4.95779	5
1044	ST.24 - ST.00	Q9DBT4	Entpd4	-0.305739	5.55498	-1.362	0.194754	0.321793	-5.5469	5
1489	ST.06 - ST.00	Q9DBT4	Entpd4	0.0815364	5.55498	0.339767	0.739086	0.856228	-6.42566	5
1543	ST.24 - ST.06	Q9WUZ9	Entpd5	0.0672761	5.1382	0.288575	0.777143	0.868357	-6.31339	3
998	ST.24 - ST.00	Q9WUZ9	Entpd5	0.34166	5.1382	1.46552	0.164918	0.285054	-5.41349	3
907	ST.06 - ST.00	Q9WUZ9	Entpd5	0.274384	5.1382	1.10093	0.289531	0.550471	-5.87787	3
184	ST.24 - ST.06	P48193	Epb41	1.06274	6.09831	3.65034	0.00263097	0.0245613	-1.55083	6
772	ST.24 - ST.00	P48193	Epb41	0.571743	6.09831	1.96385	0.0697635	0.155699	-4.68121	6
617	ST.06 - ST.00	P48193	Epb41	-0.490996	6.09831	-1.57757	0.13703	0.383037	-5.28905	6
50	ST.24 - ST.06	O70318	Epb41l2	1.09011	5.8099	4.59665	0.000417203	0.0141793	0.212503	4
57	ST.24 - ST.00	O70318	Epb41l2	1.1964	5.8099	5.04484	0.000180114	0.00545082	0.9862	4
1417	ST.06 - ST.00	O70318	Epb41l2	0.10629	5.8099	0.419245	0.681412	0.829524	-6.39441	4
230	ST.24 - ST.06	P49222	Epb42	1.04865	5.32941	3.44006	0.00399301	0.0298867	-1.94835	3
722	ST.24 - ST.00	P49222	Epb42	0.642468	5.32941	2.10759	0.0536134	0.127665	-4.44695	3
818	ST.06 - ST.00	P49222	Epb42	-0.406182	5.32941	-1.24641	0.233108	0.491025	-5.71554	3
930	ST.24 - ST.06	Q9D379	Ephx1	-0.364601	6.01205	-1.48895	0.158723	0.294142	-5.28903	11
244	ST.24 - ST.00	Q9D379	Ephx1	0.848045	6.01205	3.46323	0.00381339	0.0269594	-1.97067	11
80	ST.06 - ST.00	Q9D379	Ephx1	1.21265	6.01205	4.63234	0.000389866	0.00804401	0.22248	11
37	ST.24 - ST.06	P34914	Ephx2	-1.02184	6.34671	-4.69826	0.00034413	0.0141793	0.396977	8
1272	ST.24 - ST.00	P34914	Ephx2	0.192786	6.34671	0.886398	0.390405	0.529441	-6.05676	8
58	ST.06 - ST.00	P34914	Ephx2	1.21463	6.34671	5.22397	0.000129665	0.00385641	1.29459	8
1683	ST.24 - ST.06	Q8R0W0	Eppk1	0.0193382	3.86367	0.0647896	0.949259	0.97261	-6.35437	2
1611	ST.24 - ST.00	Q8R0W0	Eppk1	0.0645763	3.86367	0.216353	0.83184	0.890704	-6.43171	2
1614	ST.06 - ST.00	Q8R0W0	Eppk1	0.0452381	3.86367	0.141774	0.889282	0.949331	-6.47533	2
986	ST.24 - ST.06	Q8R0W0;Q9QXS1	Eppk1;Plec	0.39045	2.58024	1.37805	0.189858	0.331853	-5.43251	2
781	ST.24 - ST.00	Q8R0W0;Q9QXS1	Eppk1;Plec	0.547826	2.58024	1.93349	0.0736975	0.162776	-4.72953	2
1333	ST.06 - ST.00	Q8R0W0;Q9QXS1	Eppk1;Plec	0.157376	2.58024	0.519568	0.611497	0.791322	-6.34589	2
275	ST.24 - ST.06	Q9EQH2	Erap1	-0.698301	5.65809	-3.261	0.00569985	0.0357536	-2.28623	7
1198	ST.24 - ST.00	Q9EQH2	Erap1	0.221335	5.65809	1.03361	0.318877	0.459151	-5.91839	7
127	ST.06 - ST.00	Q9EQH2	Erap1	0.919635	5.65809	4.01725	0.00127709	0.0171518	-0.932523	7
283	ST.24 - ST.06	Q80TH2	Erbin	0.786468	5.02833	3.21763	0.00621298	0.0378706	-2.36786	2
531	ST.24 - ST.00	Q80TH2	Erbin	0.62598	5.02833	2.56104	0.0226552	0.0735975	-3.65947	2
1252	ST.06 - ST.00	Q80TH2	Erbin	-0.160488	5.02833	-0.61419	0.548961	0.756356	-6.29102	2
1140	ST.24 - ST.06	Q9DC16	Ergic1	0.367629	5.81904	1.07351	0.301233	0.455814	-5.78145	3
1185	ST.24 - ST.00	Q9DC16	Ergic1	0.360023	5.81904	1.0513	0.310964	0.452181	-5.90054	3
1715	ST.06 - ST.00	Q9DC16	Ergic1	-0.00760583	5.81904	-0.0207753	0.983719	0.989455	-6.48562	3
1560	ST.24 - ST.06	Q8VEH8	Erlec1	-0.0595378	3.26036	-0.255764	0.80186	0.886672	-6.32262	2
1635	ST.24 - ST.00	Q8VEH8	Erlec1	0.041963	3.26036	0.180266	0.859532	0.906846	-6.43917	2
1422	ST.06 - ST.00	Q8VEH8	Erlec1	0.101501	3.26036	0.407868	0.689552	0.836183	-6.39927	2
984	ST.24 - ST.06	Q9D1Q6	Erp44	0.517855	6.89792	1.38628	0.187387	0.328499	-5.42215	4
795	ST.24 - ST.00	Q9D1Q6	Erp44	0.710122	6.89792	1.90097	0.0781345	0.169537	-4.78082	4
1365	ST.06 - ST.00	Q9D1Q6	Erp44	0.192267	6.89792	0.48145	0.63765	0.805384	-6.3655	4
1594	ST.24 - ST.06	Q9R0P3	Esd	-0.0415044	5.47807	-0.203451	0.841716	0.91089	-6.33507	5
405	ST.24 - ST.00	Q9R0P3	Esd	0.593272	5.47807	2.90817	0.0114751	0.0486914	-3.02167	5
244	ST.06 - ST.00	Q9R0P3	Esd	0.634777	5.47807	2.91066	0.0114189	0.0807279	-3.04049	5
429	ST.24 - ST.06	Q3U7R1	Esyt1	0.605459	5.51932	2.63637	0.019568	0.0786827	-3.44307	2
643	ST.24 - ST.00	Q3U7R1	Esyt1	0.525764	5.51932	2.28935	0.0381462	0.102336	-4.13918	2
1500	ST.06 - ST.00	Q3U7R1	Esyt1	-0.0796951	5.51932	-0.324606	0.750288	0.862831	-6.43089	2
1035	ST.24 - ST.06	Q8BWY3	Etf1	-0.258219	5.54024	-1.27368	0.22356	0.372082	-5.55985	2
619	ST.24 - ST.00	Q8BWY3	Etf1	-0.47374	5.54024	-2.33674	0.0348654	0.0971614	-4.05706	2
986	ST.06 - ST.00	Q8BWY3	Etf1	-0.215521	5.54024	-0.994404	0.336937	0.589469	-5.98601	2
1256	ST.24 - ST.06	Q99LC5	Etfa	0.200205	6.10302	0.837917	0.416182	0.57092	-6.00062	6
683	ST.24 - ST.00	Q99LC5	Etfa	0.526004	6.10302	2.20148	0.0450118	0.113683	-4.28946	6
806	ST.06 - ST.00	Q99LC5	Etfa	0.325799	6.10302	1.27549	0.222934	0.477123	-5.68114	6
934	ST.24 - ST.06	Q9DCW4	Etfb	0.345801	5.24859	1.47811	0.161566	0.298322	-5.30342	8
570	ST.24 - ST.00	Q9DCW4	Etfb	0.571675	5.24859	2.44359	0.028422	0.0859786	-3.86937	8
1052	ST.06 - ST.00	Q9DCW4	Etfb	0.225874	5.24859	0.903131	0.381763	0.625243	-6.07107	8
532	ST.24 - ST.06	Q921G7	Etfdh	0.546614	5.90014	2.35534	0.0336522	0.109044	-3.94072	8
563	ST.24 - ST.00	Q921G7	Etfdh	0.571874	5.90014	2.46418	0.0273185	0.0837023	-3.83283	8
1649	ST.06 - ST.00	Q921G7	Etfdh	0.02526	5.90014	0.101815	0.920351	0.962652	-6.48042	8
1011	ST.24 - ST.06	Q9DCM0	Ethe1	-0.262103	5.3062	-1.31856	0.208524	0.355789	-5.50604	3
909	ST.24 - ST.00	Q9DCM0	Ethe1	0.330965	5.3062	1.66498	0.118171	0.224138	-5.13705	3
268	ST.06 - ST.00	Q9DCM0	Ethe1	0.593068	5.3062	2.79085	0.0144602	0.0930742	-3.26364	3
313	ST.24 - ST.06	P97464	Ext1	-0.616408	5.5252	-3.06555	0.00840336	0.0463124	-2.65306	2
295	ST.24 - ST.00	P97464	Ext1	-0.657118	5.5252	-3.26801	0.00562103	0.0328157	-2.34273	2
1590	ST.06 - ST.00	P97464	Ext1	-0.0407099	5.5252	-0.189384	0.852515	0.924899	-6.46709	2
735	ST.24 - ST.06	P70428	Ext2	-0.35174	4.68831	-1.90784	0.0771773	0.18113	-4.68076	3
720	ST.24 - ST.00	P70428	Ext2	-0.389165	4.68831	-2.11083	0.0532925	0.127665	-4.44157	3
1589	ST.06 - ST.00	P70428	Ext2	-0.0374248	4.68831	-0.189882	0.852132	0.924899	-6.46699	3
1429	ST.24 - ST.06	Q9WVL6	Extl3	-0.127814	4.47396	-0.505974	0.620764	0.749348	-6.22468	4
779	ST.24 - ST.00	Q9WVL6	Extl3	-0.491941	4.47396	-1.94743	0.0718669	0.15914	-4.70739	4
754	ST.06 - ST.00	Q9WVL6	Extl3	-0.364127	4.47396	-1.34836	0.198996	0.45526	-5.59228	4
213	ST.24 - ST.06	O88947	F10	-0.634692	5.53156	-3.51523	0.00343922	0.0278529	-1.80625	2
117	ST.24 - ST.00	O88947	F10	-0.74675	5.53156	-4.13586	0.00101305	0.0149359	-0.690083	2
1272	ST.06 - ST.00	O88947	F10	-0.112057	5.53156	-0.580545	0.570792	0.773211	-6.31153	2
807	ST.24 - ST.06	O88792	F11r	0.326348	5.46376	1.75643	0.1009	0.215486	-4.91167	2
1152	ST.24 - ST.00	O88792	F11r	0.212592	5.46376	1.14418	0.271772	0.406951	-5.80261	2
1280	ST.06 - ST.00	O88792	F11r	-0.113757	5.46376	-0.572704	0.575946	0.776177	-6.31615	2
1680	ST.24 - ST.06	Q07968	F13b	0.0224902	6.29532	0.0699679	0.945211	0.970529	-6.35401	2
1008	ST.24 - ST.00	Q07968	F13b	-0.459873	6.29532	-1.43068	0.174504	0.298631	-5.4592	2
721	ST.06 - ST.00	Q07968	F13b	-0.482363	6.29532	-1.40373	0.182233	0.435404	-5.52223	2
549	ST.24 - ST.06	P19221	F2	-0.534576	5.88974	-2.31776	0.036146	0.113573	-4.00563	8
213	ST.24 - ST.00	P19221	F2	-0.837074	5.88974	-3.62929	0.00274298	0.0222143	-1.65351	8
831	ST.06 - ST.00	P19221	F2	-0.302497	5.88974	-1.22683	0.240159	0.498526	-5.73833	8
836	ST.24 - ST.06	O88783	F5	0.306388	4.63991	1.68534	0.114118	0.235471	-5.01599	11
1523	ST.24 - ST.00	O88783	F5	0.073817	4.63991	0.406042	0.690862	0.782493	-6.37046	11
852	ST.06 - ST.00	O88783	F5	-0.232571	4.63991	-1.19667	0.251347	0.508889	-5.77288	11
1656	ST.24 - ST.06	P12710	Fabp1	-0.0240469	3.88567	-0.117449	0.908176	0.946016	-6.34939	4
694	ST.24 - ST.00	P12710	Fabp1	0.445679	3.88567	2.17677	0.0471411	0.117174	-4.33122	4
418	ST.06 - ST.00	P12710	Fabp1	0.469726	3.88567	2.14605	0.0499203	0.206011	-4.40913	4
1178	ST.24 - ST.06	Q9Z0R9	Fads2	0.256431	3.24757	0.976811	0.345273	0.5056	-5.8771	3
1720	ST.24 - ST.00	Q9Z0R9	Fads2	-0.00224929	3.24757	-0.0085681	0.993285	0.996172	-6.45611	3
1035	ST.06 - ST.00	Q9Z0R9	Fads2	-0.25868	3.24757	-0.921738	0.372308	0.620063	-6.05431	3
345	ST.24 - ST.06	P35505	Fah	-0.697143	5.6219	-2.91369	0.0113507	0.0566346	-2.93563	4
962	ST.24 - ST.00	P35505	Fah	0.370459	5.6219	1.54832	0.143892	0.258018	-5.30171	4
113	ST.06 - ST.00	P35505	Fah	1.0676	5.6219	4.17383	0.000940893	0.0143632	-0.635489	4
1130	ST.24 - ST.06	Q8CDM8	Fam160b1	-0.265487	2.87893	-1.08816	0.294941	0.450241	-5.7663	2
1354	ST.24 - ST.00	Q8CDM8	Fam160b1	0.173159	2.87893	0.709731	0.489547	0.623685	-6.19753	2
579	ST.06 - ST.00	Q8CDM8	Fam160b1	0.438647	2.87893	1.68177	0.114819	0.342078	-5.1403	2
726	ST.24 - ST.06	Q8CID3	Fam20a	-0.395289	5.56105	-1.91701	0.0759172	0.180382	-4.66642	5
999	ST.24 - ST.00	Q8CID3	Fam20a	-0.301949	5.56105	-1.46434	0.165236	0.285318	-5.41506	5
1413	ST.06 - ST.00	Q8CID3	Fam20a	0.0933401	5.56105	0.42343	0.678427	0.827647	-6.39258	5
902	ST.24 - ST.06	Q8VCS3	Fam20b	-0.427811	4.12846	-1.55303	0.142768	0.273032	-5.2025	2
1130	ST.24 - ST.00	Q8VCS3	Fam20b	-0.321677	4.12846	-1.16775	0.26245	0.400643	-5.77667	2
1468	ST.06 - ST.00	Q8VCS3	Fam20b	0.106133	4.12846	0.3604	0.723938	0.850676	-6.41816	2
62	ST.24 - ST.06	Q5MJS3	Fam20c	-1.09498	3.73509	-4.48281	0.000518368	0.0142388	0.00442931	2
114	ST.24 - ST.00	Q5MJS3	Fam20c	-1.01925	3.73509	-4.17277	0.000942831	0.0142665	-0.62043	2
1523	ST.06 - ST.00	Q5MJS3	Fam20c	0.075731	3.73509	0.290015	0.776064	0.878996	-6.44194	2
416	ST.24 - ST.06	Q8C0Z1	Fam234a	0.668824	4.53923	2.66942	0.0183458	0.0760733	-3.38333	3
750	ST.24 - ST.00	Q8C0Z1	Fam234a	0.510761	4.53923	2.03855	0.0608839	0.140033	-4.56055	3
1267	ST.06 - ST.00	Q8C0Z1	Fam234a	-0.158063	4.53923	-0.590116	0.564535	0.768351	-6.3058	3
1041	ST.24 - ST.06	Q9D8T0	Fam3a	-0.28417	4.4675	-1.26651	0.226038	0.374559	-5.56831	2
1196	ST.24 - ST.00	Q9D8T0	Fam3a	-0.232358	4.4675	-1.03559	0.317986	0.458633	-5.91641	2
1577	ST.06 - ST.00	Q9D8T0	Fam3a	0.0518122	4.4675	0.216006	0.832104	0.910197	-6.46146	2
842	ST.24 - ST.06	Q91VU0	Fam3c	-0.354378	5.36417	-1.66862	0.117438	0.240418	-5.04012	5
866	ST.24 - ST.00	Q91VU0	Fam3c	-0.370417	5.36417	-1.74414	0.103083	0.205333	-5.02085	5
1676	ST.06 - ST.00	Q91VU0	Fam3c	-0.0160395	5.36417	-0.0706458	0.944681	0.972137	-6.48323	5
396	ST.24 - ST.06	P97321	Fap	0.688829	5.33208	2.72167	0.0165631	0.0719278	-3.28842	2
861	ST.24 - ST.00	P97321	Fap	0.444014	5.33208	1.75437	0.101263	0.202879	-5.00558	2
1049	ST.06 - ST.00	P97321	Fap	-0.244815	5.33208	-0.904826	0.380895	0.625243	-6.06955	2
108	ST.24 - ST.06	Q91VS8	Farp2	1.23154	4.90905	4.07061	0.00115055	0.018357	-0.75973	2
372	ST.24 - ST.00	Q91VS8	Farp2	0.907935	4.90905	3.001	0.00955021	0.0441324	-2.84779	2
980	ST.06 - ST.00	Q91VS8	Farp2	-0.323604	4.90905	-1.00053	0.334069	0.587146	-5.98005	2
962	ST.24 - ST.06	Q8C0C7	Farsa	-0.390757	2.95835	-1.42391	0.176422	0.316233	-5.37417	2
1308	ST.24 - ST.00	Q8C0C7	Farsa	-0.222357	2.95835	-0.810261	0.431375	0.568277	-6.1209	2
1279	ST.06 - ST.00	Q8C0C7	Farsa	0.168401	2.95835	0.574014	0.575083	0.77562	-6.31538	2
880	ST.24 - ST.06	Q9WUA2	Farsb	-0.394187	4.89945	-1.60407	0.131057	0.256902	-5.13177	4
1254	ST.24 - ST.00	Q9WUA2	Farsb	-0.22665	4.89945	-0.922313	0.372018	0.511748	-6.02472	4
1235	ST.06 - ST.00	Q9WUA2	Farsb	0.167536	4.89945	0.637726	0.533965	0.745332	-6.27602	4
153	ST.24 - ST.06	P19096	Fasn	-0.978832	5.74776	-3.79235	0.00198703	0.0222522	-1.28268	20
1526	ST.24 - ST.00	P19096	Fasn	-0.10079	5.74776	-0.390497	0.702058	0.793137	-6.37686	20
197	ST.06 - ST.00	P19096	Fasn	0.878042	5.74776	3.18214	0.00666694	0.058378	-2.52805	20
10	ST.24 - ST.06	Q08879	Fbln1	-1.4665	3.76977	-6.01046	3.22403e-05	0.00556145	2.65191	2
83	ST.24 - ST.00	Q08879	Fbln1	-1.11518	3.76977	-4.57056	0.000438428	0.00911191	0.12272	2
755	ST.06 - ST.00	Q08879	Fbln1	0.351322	3.76977	1.3469	0.199455	0.45526	-5.5941	2
244	ST.24 - ST.06	Q9QXD6	Fbp1	-0.949596	5.04866	-3.38914	0.00441816	0.0311274	-2.04454	13
511	ST.24 - ST.00	Q9QXD6	Fbp1	0.732012	5.04866	2.61258	0.0204963	0.0690944	-3.56629	13
41	ST.06 - ST.00	Q9QXD6	Fbp1	1.68161	5.04866	5.61409	6.43291e-05	0.00255777	1.97562	13
372	ST.24 - ST.06	P08101	Fcgr2	0.746718	4.84308	2.80752	0.0139938	0.0647673	-3.13142	3
639	ST.24 - ST.00	P08101	Fcgr2	0.611052	4.84308	2.29744	0.0375663	0.101379	-4.12521	3
1370	ST.06 - ST.00	P08101	Fcgr2	-0.135666	4.84308	-0.477135	0.640643	0.806649	-6.36763	3
1577	ST.24 - ST.06	Q61559	Fcgrt	0.047948	6.43138	0.229637	0.821702	0.898528	-6.32919	2
1623	ST.24 - ST.00	Q61559	Fcgrt	-0.041386	6.43138	-0.198209	0.845736	0.898815	-6.43563	2
1431	ST.06 - ST.00	Q61559	Fcgrt	-0.089334	6.43138	-0.400214	0.695051	0.837542	-6.40247	2
648	ST.24 - ST.06	Q920E5	Fdps	-0.521329	5.74896	-2.07617	0.0568171	0.151219	-4.41152	5
1164	ST.24 - ST.00	Q920E5	Fdps	0.281058	5.74896	1.1193	0.281886	0.417743	-5.82952	5
231	ST.06 - ST.00	Q920E5	Fdps	0.802388	5.74896	2.98909	0.00977821	0.0727608	-2.89329	5
610	ST.24 - ST.06	P22315	Fech	0.615715	5.40579	2.16633	0.0480694	0.135934	-4.26251	5
228	ST.24 - ST.00	P22315	Fech	1.00446	5.40579	3.53407	0.00331304	0.0250658	-1.83539	5
804	ST.06 - ST.00	P22315	Fech	0.388741	5.40579	1.2794	0.221593	0.475434	-5.67647	5
178	ST.24 - ST.06	Q8K1B8	Fermt3	0.875441	5.03209	3.66969	0.00253212	0.0244374	-1.51427	2
1428	ST.24 - ST.00	Q8K1B8	Fermt3	0.138578	5.03209	0.580893	0.570565	0.689233	-6.28187	2
250	ST.06 - ST.00	Q8K1B8	Fermt3	-0.736863	5.03209	-2.8893	0.0119107	0.0821002	-3.08042	2
1057	ST.24 - ST.06	Q9QXC1	Fetub	-0.258964	6.6612	-1.22317	0.241494	0.393629	-5.61864	5
462	ST.24 - ST.00	Q9QXC1	Fetub	-0.584347	6.6612	-2.76006	0.0153617	0.0573568	-3.29651	5
702	ST.06 - ST.00	Q9QXC1	Fetub	-0.325382	6.6612	-1.43763	0.172558	0.423399	-5.47832	5
768	ST.24 - ST.06	E9PV24	Fga	-0.44544	4.24815	-1.81661	0.090786	0.203914	-4.82126	11
522	ST.24 - ST.00	E9PV24	Fga	-0.632557	4.24815	-2.57972	0.0218483	0.0721999	-3.62576	11
1189	ST.06 - ST.00	E9PV24	Fga	-0.187117	4.24815	-0.713821	0.487092	0.705576	-6.22392	11
909	ST.24 - ST.06	Q8K0E8	Fgb	-0.31668	5.60812	-1.52798	0.148836	0.282445	-5.23664	9
585	ST.24 - ST.00	Q8K0E8	Fgb	-0.499592	5.60812	-2.41053	0.0302838	0.0892984	-3.92781	9
1115	ST.06 - ST.00	Q8K0E8	Fgb	-0.182912	5.60812	-0.825548	0.422933	0.654313	-6.13764	9
885	ST.24 - ST.06	Q8VCM7	Fgg	-0.324958	6.12642	-1.58532	0.135261	0.263645	-5.15794	9
352	ST.24 - ST.00	Q8VCM7	Fgg	-0.627506	6.12642	-3.0613	0.00847443	0.0415295	-2.73429	9
740	ST.06 - ST.00	Q8VCM7	Fgg	-0.302548	6.12642	-1.38066	0.189072	0.440742	-5.55168	9
1517	ST.24 - ST.06	Q71KU9	Fgl1	-0.10409	4.94447	-0.334306	0.743114	0.844511	-6.29868	9
783	ST.24 - ST.00	Q71KU9	Fgl1	-0.599575	4.94447	-1.92565	0.0747457	0.164649	-4.74194	9
668	ST.06 - ST.00	Q71KU9	Fgl1	-0.495485	4.94447	-1.48857	0.158822	0.410133	-5.41088	9
921	ST.24 - ST.06	P97807	Fh	0.383769	6.05825	1.50815	0.153792	0.288048	-5.26338	8
1194	ST.24 - ST.00	P97807	Fh	0.264365	6.05825	1.03891	0.316493	0.457244	-5.91307	8
1399	ST.06 - ST.00	P97807	Fh	-0.119404	6.05825	-0.438934	0.667421	0.82196	-6.38568	8
1600	ST.24 - ST.06	P45878	Fkbp2	-0.0463731	5.63701	-0.191462	0.850918	0.917396	-6.33752	3
1489	ST.24 - ST.00	P45878	Fkbp2	-0.116745	5.63701	-0.48201	0.637262	0.738265	-6.3357	3
1531	ST.06 - ST.00	P45878	Fkbp2	-0.0703724	5.63701	-0.271783	0.789763	0.889642	-6.44728	3
446	ST.24 - ST.06	Q8BTM8	Flna	0.630478	5.26784	2.57126	0.0222103	0.0859032	-3.5601	13
98	ST.24 - ST.00	Q8BTM8	Flna	1.06752	5.26784	4.35364	0.000664315	0.0116933	-0.280721	13
581	ST.06 - ST.00	Q8BTM8	Flna	0.437043	5.26784	1.66726	0.117711	0.349487	-5.16139	13
573	ST.24 - ST.06	Q80X90	Flnb	0.381095	4.79359	2.25654	0.0405855	0.122181	-4.11041	8
202	ST.24 - ST.00	Q80X90	Flnb	0.617781	4.79359	3.65801	0.00259133	0.0218963	-1.59867	8
781	ST.06 - ST.00	Q80X90	Flnb	0.236687	4.79359	1.31096	0.211011	0.465598	-5.63837	8
217	ST.24 - ST.06	O08917	Flot1	0.790849	5.39576	3.49672	0.00356801	0.0283632	-1.84125	19
1064	ST.24 - ST.00	O08917	Flot1	0.299012	5.39576	1.32207	0.207381	0.336214	-5.59638	19
453	ST.06 - ST.00	O08917	Flot1	-0.491837	5.39576	-2.03419	0.0613722	0.232319	-4.59429	19
166	ST.24 - ST.06	Q60634	Flot2	0.833149	5.4087	3.71695	0.00230613	0.0238522	-1.425	17
1228	ST.24 - ST.00	Q60634	Flot2	0.217235	5.4087	0.969153	0.348948	0.489423	-5.98126	17
308	ST.06 - ST.00	Q60634	Flot2	-0.615915	5.4087	-2.57032	0.0222506	0.124451	-3.66754	17
1573	ST.24 - ST.06	P50285	Fmo1	-0.0589693	6.85592	-0.235327	0.817369	0.896352	-6.32782	4
1629	ST.24 - ST.00	P50285	Fmo1	0.0463119	6.85592	0.184815	0.85603	0.906028	-6.43831	4
1440	ST.06 - ST.00	P50285	Fmo1	0.105281	6.85592	0.393006	0.700246	0.837542	-6.40543	4
1087	ST.24 - ST.06	P97872	Fmo5	-0.335826	6.12853	-1.16916	0.261901	0.41562	-5.67941	10
879	ST.24 - ST.00	P97872	Fmo5	-0.495584	6.12853	-1.72535	0.106503	0.209009	-5.04875	10
1331	ST.06 - ST.00	P97872	Fmo5	-0.159758	6.12853	-0.520267	0.611023	0.791322	-6.34551	10
655	ST.24 - ST.06	P11276	Fn1	-0.4091	5.01697	-2.06314	0.0581965	0.153231	-4.43279	30
656	ST.24 - ST.00	P11276	Fn1	-0.449823	5.01697	-2.26851	0.039679	0.104339	-4.17505	30
1587	ST.06 - ST.00	P11276	Fn1	-0.0407229	5.01697	-0.192106	0.850423	0.924373	-6.46655	30
334	ST.24 - ST.06	Q922K9	Frk	0.761218	5.30878	2.9496	0.010573	0.0545604	-2.86906	2
1369	ST.24 - ST.00	Q922K9	Frk	-0.177013	5.30878	-0.685899	0.504	0.635062	-6.21432	2
171	ST.06 - ST.00	Q922K9	Frk	-0.938231	5.30878	-3.4007	0.00431785	0.0433426	-2.11122	2
785	ST.24 - ST.06	Q8K385	FRRS1	0.418989	5.92737	1.79305	0.0946325	0.207817	-4.85687	6
1484	ST.24 - ST.00	Q8K385	FRRS1	0.11442	5.92737	0.489658	0.631974	0.734606	-6.33188	6
838	ST.06 - ST.00	Q8K385	FRRS1	-0.304569	5.92737	-1.21921	0.242947	0.500099	-5.74712	6
271	ST.24 - ST.06	Q62356	Fstl1	-1.06542	4.76008	-3.29163	0.00536319	0.0341384	-2.22852	2
362	ST.24 - ST.00	Q62356	Fstl1	-0.980649	4.76008	-3.02973	0.00902185	0.0429909	-2.79377	2
1556	ST.06 - ST.00	Q62356	Fstl1	0.0847709	4.76008	0.244986	0.810029	0.897658	-6.45449	2
604	ST.24 - ST.06	Q91XD4	Ftcd	-0.533481	6.08613	-2.17732	0.0470934	0.134497	-4.24414	3
789	ST.24 - ST.00	Q91XD4	Ftcd	0.467413	6.08613	1.90767	0.0772011	0.168676	-4.77029	3
149	ST.06 - ST.00	Q91XD4	Ftcd	1.00089	6.08613	3.82115	0.00187731	0.0217339	-1.30645	3
23	ST.24 - ST.06	P09528	Fth1	0.940312	4.89123	5.15529	0.000147003	0.0110252	1.21054	13
514	ST.24 - ST.00	P09528	Fth1	0.476108	4.89123	2.61028	0.0205881	0.0690944	-3.57046	13
346	ST.06 - ST.00	P09528	Fth1	-0.464204	4.89123	-2.38064	0.0320659	0.159866	-4.00586	13
18	ST.24 - ST.06	P29391	Ftl1	1.12846	5.62808	5.45041	8.61065e-05	0.00825187	1.72045	17
418	ST.24 - ST.00	P29391	Ftl1	0.59572	5.62808	2.87731	0.0121958	0.0503297	-3.07921	17
340	ST.06 - ST.00	P29391	Ftl1	-0.532735	5.62808	-2.40691	0.0304941	0.154713	-3.95959	17
1093	ST.24 - ST.06	Q99LJ1	Fuca1	0.232267	6.33256	1.15912	0.265834	0.419546	-5.69045	3
1407	ST.24 - ST.00	Q99LJ1	Fuca1	0.124826	6.33256	0.622939	0.54336	0.666166	-6.25609	3
1349	ST.06 - ST.00	Q99LJ1	Fuca1	-0.107441	6.33256	-0.501552	0.623792	0.797222	-6.35534	3
1285	ST.24 - ST.06	Q99KR8	Fuca2	0.143271	4.02042	0.781525	0.447535	0.600422	-6.04591	4
1396	ST.24 - ST.00	Q99KR8	Fuca2	-0.119149	4.02042	-0.649943	0.526272	0.6503	-6.23864	4
762	ST.06 - ST.00	Q99KR8	Fuca2	-0.26242	4.02042	-1.33902	0.201944	0.457157	-5.60389	4
530	ST.24 - ST.06	P70699	Gaa	0.433569	4.91815	2.35684	0.0335563	0.109044	-3.93812	26
1135	ST.24 - ST.00	P70699	Gaa	0.21317	4.91815	1.15877	0.265973	0.404232	-5.7866	26
891	ST.06 - ST.00	P70699	Gaa	-0.220399	4.91815	-1.12069	0.281314	0.544631	-5.85679	26
494	ST.24 - ST.06	Q9DCD6	Gabarap	-0.445827	5.50806	-2.44114	0.0285565	0.0995332	-3.79096	3
1615	ST.24 - ST.00	Q9DCD6	Gabarap	0.0376919	5.50806	0.206383	0.839469	0.896646	-6.43391	3
322	ST.06 - ST.00	Q9DCD6	Gabarap	0.483519	5.50806	2.47653	0.0266766	0.142849	-3.83604	3
191	ST.24 - ST.06	P54818	Galc	0.653996	5.85001	3.6258	0.00276204	0.0249024	-1.59722	5
707	ST.24 - ST.00	P54818	Galc	0.38604	5.85001	2.14023	0.0504635	0.123005	-4.39258	5
730	ST.06 - ST.00	P54818	Galc	-0.267957	5.85001	-1.38962	0.18639	0.440412	-5.54028	5
771	ST.24 - ST.06	Q8K157	Galm	-0.407985	5.57761	-1.80904	0.0920064	0.205781	-4.83273	3
384	ST.24 - ST.00	Q8K157	Galm	0.669427	5.57761	2.9683	0.0101889	0.0456556	-2.90916	3
93	ST.06 - ST.00	Q8K157	Galm	1.07741	5.57761	4.4688	0.000532464	0.00987635	-0.0812139	3
664	ST.24 - ST.06	Q571E4	Galns	0.389535	5.17156	2.04338	0.0603471	0.156413	-4.46491	5
1120	ST.24 - ST.00	Q571E4	Galns	0.225502	5.17156	1.18291	0.256582	0.395182	-5.75975	5
1127	ST.06 - ST.00	Q571E4	Galns	-0.164034	5.17156	-0.804898	0.434363	0.664841	-6.15445	5
1165	ST.24 - ST.06	O08912	Galnt1	-0.283986	5.92986	-1.01606	0.326873	0.483996	-5.83921	7
751	ST.24 - ST.00	O08912	Galnt1	-0.569376	5.92986	-2.03715	0.0610414	0.140208	-4.56285	7
1013	ST.06 - ST.00	O08912	Galnt1	-0.28539	5.92986	-0.955136	0.355744	0.605782	-6.02348	7
688	ST.24 - ST.06	Q6PB93	Galnt2	-0.475232	5.25782	-1.9966	0.0657344	0.164814	-4.54032	8
521	ST.24 - ST.00	Q6PB93	Galnt2	-0.614477	5.25782	-2.58161	0.0217684	0.0720739	-3.62235	8
1313	ST.06 - ST.00	Q6PB93	Galnt2	-0.139244	5.25782	-0.547226	0.592857	0.778312	-6.33075	8
790	ST.24 - ST.06	O08832	Galnt4	-0.407217	5.45897	-1.78777	0.0955142	0.20856	-4.86482	4
684	ST.24 - ST.00	O08832	Galnt4	-0.500878	5.45897	-2.19896	0.0452243	0.113839	-4.29372	4
1451	ST.06 - ST.00	O08832	Galnt4	-0.0936607	5.45897	-0.384634	0.7063	0.839674	-6.4088	4
1297	ST.24 - ST.06	Q80VA0	Galnt7	-0.224131	5.87849	-0.761544	0.458994	0.609962	-6.06127	8
1038	ST.24 - ST.00	Q80VA0	Galnt7	-0.402856	5.87849	-1.36881	0.192664	0.320178	-5.53835	8
1285	ST.06 - ST.00	Q80VA0	Galnt7	-0.178726	5.87849	-0.568048	0.579018	0.77625	-6.31887	8
1551	ST.24 - ST.06	Q8BHN3	Ganab	0.0678432	6.0346	0.271896	0.789679	0.877771	-6.31822	4
1134	ST.24 - ST.00	Q8BHN3	Ganab	0.289226	6.0346	1.15914	0.265828	0.404232	-5.7862	4
1112	ST.06 - ST.00	Q8BHN3	Ganab	0.221383	6.0346	0.829937	0.420529	0.65235	-6.13401	4
558	ST.24 - ST.06	P16858	Gapdh	-0.719216	5.36159	-2.2971	0.0375904	0.116094	-4.04113	9
331	ST.24 - ST.00	P16858	Gapdh	0.977321	5.36159	3.12146	0.00752092	0.0391951	-2.6207	9
63	ST.06 - ST.00	P16858	Gapdh	1.69654	5.36159	5.06859	0.000172392	0.00465145	1.0174	9
969	ST.24 - ST.06	Q9D172	Gatd3a	0.380769	6.84304	1.41253	0.179679	0.319862	-5.38878	3
561	ST.24 - ST.00	Q9D172	Gatd3a	0.665434	6.84304	2.46855	0.0270899	0.0832977	-3.82507	3
991	ST.06 - ST.00	Q9D172	Gatd3a	0.284665	6.84304	0.987812	0.340044	0.591902	-5.99239	3
310	ST.24 - ST.06	P17439	Gba	0.76239	4.66354	3.0909	0.00799121	0.0444672	-2.60566	10
934	ST.24 - ST.00	P17439	Gba	0.396521	4.66354	1.60758	0.130282	0.240617	-5.21908	10
732	ST.06 - ST.00	P17439	Gba	-0.365869	4.66354	-1.38751	0.187019	0.440721	-5.54297	10
205	ST.24 - ST.06	Q9D6Y9	Gbe1	-0.710939	5.67429	-3.55323	0.00318941	0.0268377	-1.7344	2
510	ST.24 - ST.00	Q9D6Y9	Gbe1	0.523605	5.67429	2.61695	0.0203225	0.0687379	-3.55836	2
34	ST.06 - ST.00	Q9D6Y9	Gbe1	1.23454	5.67429	5.77168	4.87529e-05	0.00247349	2.2444	2
725	ST.24 - ST.06	P21614	Gc	-0.388579	5.17307	-1.922	0.0752392	0.179017	-4.6586	14
101	ST.24 - ST.00	P21614	Gc	-0.866733	5.17307	-4.28704	0.000755444	0.0126035	-0.405476	14
396	ST.06 - ST.00	P21614	Gc	-0.478153	5.17307	-2.2123	0.0441077	0.192136	-4.29717	14
831	ST.24 - ST.06	Q60759	Gcdh	-0.551502	7.49121	-1.68906	0.11339	0.234966	-5.01059	3
868	ST.24 - ST.00	Q60759	Gcdh	0.568368	7.49121	1.74072	0.103699	0.206084	-5.02594	3
193	ST.06 - ST.00	Q60759	Gcdh	1.11987	7.49121	3.20826	0.00632976	0.0565743	-2.47838	3
174	ST.24 - ST.06	Q05915	Gch1	1.00048	6.70138	3.68355	0.00246357	0.0244135	-1.48807	2
28	ST.24 - ST.00	Q05915	Gch1	1.59811	6.70138	5.88391	4.01012e-05	0.00244905	2.43881	2
443	ST.06 - ST.00	Q05915	Gch1	0.597632	6.70138	2.05824	0.0587232	0.228296	-4.55491	2
1522	ST.24 - ST.06	P97494	Gclc	-0.0791258	4.17592	-0.328132	0.747678	0.847153	-6.30079	2
445	ST.24 - ST.00	P97494	Gclc	0.678405	4.17592	2.81333	0.0138348	0.0536291	-3.19808	2
239	ST.06 - ST.00	P97494	Gclc	0.757531	4.17592	2.93856	0.0108062	0.0779945	-2.9882	2
912	ST.24 - ST.06	E9Q649	Gcnt4	-0.344957	5.58021	-1.5177	0.151389	0.286112	-5.25053	5
1013	ST.24 - ST.00	E9Q649	Gcnt4	-0.322483	5.58021	-1.41882	0.177873	0.302893	-5.47458	5
1658	ST.06 - ST.00	E9Q649	Gcnt4	0.0224742	5.58021	0.0924929	0.92762	0.964678	-6.48137	5
1383	ST.24 - ST.06	Q9DBL2	Gdap2	-0.16047	6.43123	-0.587641	0.56615	0.706152	-6.17925	9
34	ST.24 - ST.00	Q9DBL2	Gdap2	-1.51241	6.43123	-5.53844	7.35759e-05	0.00370092	1.85319	9
82	ST.06 - ST.00	Q9DBL2	Gdap2	-1.35194	6.43123	-4.63105	0.00039082	0.00804401	0.220099	9
1226	ST.24 - ST.06	Q61598	Gdi2	-0.195804	5.88754	-0.880379	0.393545	0.553552	-5.96464	6
545	ST.24 - ST.00	Q61598	Gdi2	0.559359	5.88754	2.515	0.0247673	0.0783921	-3.74216	6
199	ST.06 - ST.00	Q61598	Gdi2	0.755163	5.88754	3.17609	0.00674759	0.0584904	-2.53955	6
63	ST.24 - ST.06	P01635	Gene NA - Prt: P01635	1.17336	6.04795	4.47837	0.000522796	0.0142388	-0.00372365	2
965	ST.24 - ST.00	P01635	Gene NA - Prt: P01635	0.402001	6.04795	1.53432	0.147279	0.2632	-5.32092	2
274	ST.06 - ST.00	P01635	Gene NA - Prt: P01635	-0.771355	6.04795	-2.7539	0.0155485	0.0978277	-3.33197	2
552	ST.24 - ST.06	P01644	Gene NA - Prt: P01644	0.684091	3.92228	2.30792	0.0368272	0.114964	-4.02255	2
1429	ST.24 - ST.00	P01644	Gene NA - Prt: P01644	0.170797	3.92228	0.576217	0.573634	0.692027	-6.28463	2
600	ST.06 - ST.00	P01644	Gene NA - Prt: P01644	-0.513295	3.92228	-1.61986	0.127606	0.366194	-5.22945	2
944	ST.24 - ST.06	P01843	Gene NA - Prt: P01843	0.486155	4.93442	1.46032	0.166321	0.303923	-5.32684	2
1062	ST.24 - ST.00	P01843	Gene NA - Prt: P01843	-0.440915	4.93442	-1.32443	0.206616	0.335606	-5.59349	2
303	ST.06 - ST.00	P01843	Gene NA - Prt: P01843	-0.92707	4.93442	-2.6049	0.0208047	0.118442	-3.60489	2
528	ST.24 - ST.06	P01864	Gene NA - Prt: P01864	0.980542	5.68547	2.37008	0.0327194	0.106839	-3.91515	2
667	ST.24 - ST.00	P01864	Gene NA - Prt: P01864	0.923959	5.68547	2.23331	0.0424008	0.109657	-4.23533	2
1627	ST.06 - ST.00	P01864	Gene NA - Prt: P01864	-0.0565828	5.68547	-0.127934	0.900025	0.954236	-6.47728	2
1410	ST.24 - ST.06	P01878	Gene NA - Prt: P01878	0.224323	4.09713	0.54413	0.59493	0.727409	-6.20426	3
1276	ST.24 - ST.00	P01878	Gene NA - Prt: P01878	-0.35998	4.09713	-0.873187	0.39732	0.536806	-6.06826	3
767	ST.06 - ST.00	P01878	Gene NA - Prt: P01878	-0.584303	4.09713	-1.32578	0.206181	0.463021	-5.62023	3
1665	ST.24 - ST.06	P10404	Gene NA - Prt: P10404	0.0232625	4.15997	0.0992498	0.92235	0.955588	-6.35144	2
1243	ST.24 - ST.00	P10404	Gene NA - Prt: P10404	-0.220277	4.15997	-0.939815	0.363278	0.503996	-6.0087	2
1004	ST.06 - ST.00	P10404	Gene NA - Prt: P10404	-0.24354	4.15997	-0.971956	0.3476	0.59722	-6.00759	2
1440	ST.24 - ST.06	Q6DFW0	Gene NA - Prt: Q6DFW0	0.108108	4.49362	0.490878	0.631133	0.756044	-6.23236	6
903	ST.24 - ST.00	Q6DFW0	Gene NA - Prt: Q6DFW0	-0.369867	4.49362	-1.67944	0.11528	0.22022	-5.1161	6
458	ST.06 - ST.00	Q6DFW0	Gene NA - Prt: Q6DFW0	-0.477975	4.49362	-2.03014	0.0618292	0.232319	-4.6009	6
1305	ST.24 - ST.06	Q91V76	Gene NA - Prt: Q91V76	-0.216316	4.69933	-0.752994	0.463953	0.612967	-6.06773	7
89	ST.24 - ST.00	Q91V76	Gene NA - Prt: Q91V76	1.29389	4.69933	4.50401	0.00049778	0.00964798	-0.000553474	7
68	ST.06 - ST.00	Q91V76	Gene NA - Prt: Q91V76	1.5102	4.69933	4.91747	0.000228099	0.00578634	0.744719	7
1690	ST.24 - ST.06	Q8K0D5	Gfm1	-0.0151471	4.86769	-0.052435	0.958924	0.978601	-6.35513	2
629	ST.24 - ST.00	Q8K0D5	Gfm1	0.669199	4.86769	2.31657	0.0362274	0.0993518	-4.09209	2
394	ST.06 - ST.00	Q8K0D5	Gfm1	0.684346	4.86769	2.216	0.0438022	0.191683	-4.29086	2
233	ST.24 - ST.06	Q9Z0L8	Ggh	0.773367	5.53532	3.43456	0.00403687	0.0298867	-1.95874	5
1253	ST.24 - ST.00	Q9Z0L8	Ggh	0.207689	5.53532	0.922357	0.371996	0.511748	-6.02468	5
353	ST.06 - ST.00	Q9Z0L8	Ggh	-0.565678	5.53532	-2.34995	0.0339995	0.166145	-4.05965	5
44	ST.24 - ST.06	Q9Z2A9	Ggt5	1.07885	3.67475	4.65744	0.000371754	0.0141793	0.323013	3
138	ST.24 - ST.00	Q9Z2A9	Ggt5	0.934297	3.67475	4.03341	0.00123733	0.0154667	-0.883924	3
1270	ST.06 - ST.00	Q9Z2A9	Ggt5	-0.14455	3.67475	-0.583726	0.568709	0.772459	-6.30963	3
43	ST.24 - ST.06	P16882	Ghr	-1.84659	5.37126	-4.66128	0.000369059	0.0141793	0.329983	4
112	ST.24 - ST.00	P16882	Ghr	-1.65968	5.37126	-4.18945	0.000912755	0.0140581	-0.588989	4
1396	ST.06 - ST.00	P16882	Ghr	0.186916	5.37126	0.441351	0.665712	0.82196	-6.38458	4
524	ST.24 - ST.06	Q8BWF2	Gimap5	0.453355	4.0908	2.37653	0.0323187	0.106315	-3.90393	2
1371	ST.24 - ST.00	Q8BWF2	Gimap5	0.129599	4.0908	0.679372	0.508002	0.63894	-6.21883	2
612	ST.06 - ST.00	Q8BWF2	Gimap5	-0.323755	4.0908	-1.58755	0.134755	0.379824	-5.27509	2
922	ST.24 - ST.06	P28230	Gjb1	-0.288923	6.30549	-1.50185	0.155396	0.290735	-5.27182	6
906	ST.24 - ST.00	P28230	Gjb1	-0.321958	6.30549	-1.67357	0.116447	0.221711	-5.12462	6
1601	ST.06 - ST.00	P28230	Gjb1	-0.0330346	6.30549	-0.160627	0.874687	0.942433	-6.47235	6
933	ST.24 - ST.06	Q00977	Gjb2	0.362848	5.0096	1.47835	0.161503	0.298322	-5.3031	2
1421	ST.24 - ST.00	Q00977	Gjb2	0.14487	5.0096	0.59024	0.564454	0.68521	-6.27629	2
1111	ST.06 - ST.00	Q00977	Gjb2	-0.217978	5.0096	-0.830747	0.420087	0.65225	-6.13334	2
852	ST.24 - ST.06	Q64516	Gk	-0.323592	3.83752	-1.65592	0.120016	0.242767	-5.05834	5
608	ST.24 - ST.00	Q64516	Gk	0.459771	3.83752	2.35279	0.0338159	0.0956885	-4.02908	5
154	ST.06 - ST.00	Q64516	Gk	0.783362	3.83752	3.7498	0.00216114	0.0242075	-1.44289	5
561	ST.24 - ST.06	P51569	Gla	0.451951	5.87264	2.29256	0.0379148	0.116583	-4.0489	7
1261	ST.24 - ST.00	P51569	Gla	0.178366	5.87264	0.904776	0.380921	0.520938	-6.04051	7
792	ST.06 - ST.00	P51569	Gla	-0.273586	5.87264	-1.29815	0.215255	0.468832	-5.65392	7
1152	ST.24 - ST.06	P23780	Glb1	0.22522	5.17869	1.0427	0.314792	0.471369	-5.81276	8
1618	ST.24 - ST.00	P23780	Glb1	-0.0439327	5.17869	-0.203396	0.841758	0.897079	-6.43455	8
863	ST.06 - ST.00	P23780	Glb1	-0.269153	5.17869	-1.16562	0.263282	0.525919	-5.80772	8
575	ST.24 - ST.06	Q8VC60	Glb1l	0.43401	6.31941	2.2501	0.0410811	0.123243	-4.12136	3
834	ST.24 - ST.00	Q8VC60	Glb1l	0.350541	6.31941	1.81736	0.0906663	0.187529	-4.91034	3
1426	ST.06 - ST.00	Q8VC60	Glb1l	-0.0834693	6.31941	-0.404793	0.691759	0.836805	-6.40056	3
658	ST.24 - ST.06	Q9EPS3	Glce	-0.490098	5.81328	-2.05976	0.0585592	0.153518	-4.43829	4
1034	ST.24 - ST.00	Q9EPS3	Glce	-0.326901	5.81328	-1.37388	0.191119	0.31884	-5.53196	4
1233	ST.06 - ST.00	Q9EPS3	Glce	0.163197	5.81328	0.641581	0.53153	0.743625	-6.27351	4
1441	ST.24 - ST.06	Q91W43	Gldc	-0.125181	5.00059	-0.489463	0.632109	0.756483	-6.23307	4
817	ST.24 - ST.00	Q91W43	Gldc	0.474213	5.00059	1.85419	0.0849393	0.179339	-4.85371	4
402	ST.06 - ST.00	Q91W43	Gldc	0.599395	5.00059	2.19229	0.0457931	0.1965	-4.33116	4
1347	ST.24 - ST.06	Q61543	Glg1	-0.152813	5.83078	-0.657228	0.521714	0.66812	-6.13546	17
957	ST.24 - ST.00	Q61543	Glg1	-0.36498	5.83078	-1.56973	0.138842	0.250263	-5.27211	17
1091	ST.06 - ST.00	Q61543	Glg1	-0.212167	5.83078	-0.853568	0.40774	0.643965	-6.11421	17
763	ST.24 - ST.06	Q9CPU0	Glo1	-0.416118	5.24698	-1.82689	0.0891527	0.201476	-4.80564	2
1195	ST.24 - ST.00	Q9CPU0	Glo1	0.236345	5.24698	1.03763	0.317069	0.457694	-5.91436	2
290	ST.06 - ST.00	Q9CPU0	Glo1	0.652462	5.24698	2.67951	0.0179875	0.106995	-3.4688	2
903	ST.24 - ST.06	Q9QUH0	Glrx	-0.429932	3.7743	-1.54553	0.144562	0.27601	-5.21276	3
151	ST.24 - ST.00	Q9QUH0	Glrx	1.09199	3.7743	3.92552	0.00152876	0.0174643	-1.08873	3
59	ST.06 - ST.00	Q9QUH0	Glrx	1.52192	3.7743	5.1177	0.000157497	0.00453213	1.10537	3
1451	ST.24 - ST.06	Q571F8	Gls2	-0.13111	6.22435	-0.476194	0.641297	0.762396	-6.23962	2
1009	ST.24 - ST.00	Q571F8	Gls2	0.393041	6.22435	1.42753	0.175394	0.299856	-5.46329	2
536	ST.06 - ST.00	Q571F8	Gls2	0.524151	6.22435	1.78077	0.0966942	0.311055	-4.99325	2
303	ST.24 - ST.06	Q6NSU3	Glt8d1	-0.600937	4.40348	-3.10804	0.00772395	0.043973	-2.57357	2
516	ST.24 - ST.00	Q6NSU3	Glt8d1	-0.501047	4.40348	-2.59141	0.0213577	0.0713994	-3.60463	2
1362	ST.06 - ST.00	Q6NSU3	Glt8d1	0.0998896	4.40348	0.483261	0.636396	0.805384	-6.3646	2
444	ST.24 - ST.06	Q8K0R6	Gltpd2	-0.497551	4.91879	-2.57513	0.0220439	0.0856435	-3.55316	8
644	ST.24 - ST.00	Q8K0R6	Gltpd2	-0.442149	4.91879	-2.28839	0.0382154	0.102363	-4.14083	8
1534	ST.06 - ST.00	Q8K0R6	Gltpd2	0.0554026	4.91879	0.268223	0.792447	0.890007	-6.44828	8
1422	ST.24 - ST.06	P26443	Glud1	0.111749	5.95469	0.524125	0.608407	0.738046	-6.21514	10
780	ST.24 - ST.00	P26443	Glud1	0.415001	5.95469	1.94644	0.071996	0.159222	-4.70897	10
763	ST.06 - ST.00	P26443	Glud1	0.303252	5.95469	1.33045	0.204678	0.462256	-5.61447	10
1372	ST.24 - ST.06	P15105	Glul	-0.122727	6.60644	-0.610575	0.551285	0.693124	-6.16533	7
759	ST.24 - ST.00	P15105	Glul	-0.404387	6.60644	-2.01185	0.0639317	0.145299	-4.60396	7
782	ST.06 - ST.00	P15105	Glul	-0.28166	6.60644	-1.31077	0.211071	0.465598	-5.6386	7
748	ST.24 - ST.06	Q91XE0	Glyat	0.465846	5.21077	1.87426	0.0819576	0.189006	-4.73295	8
652	ST.24 - ST.00	Q91XE0	Glyat	0.564788	5.21077	2.27234	0.0393932	0.104069	-4.16848	8
1460	ST.06 - ST.00	Q91XE0	Glyat	0.0989424	5.21077	0.372369	0.715205	0.84502	-6.41361	8
1568	ST.24 - ST.06	Q60648	Gm2a	0.0576647	6.1541	0.243365	0.811259	0.892359	-6.32583	5
1097	ST.24 - ST.00	Q60648	Gm2a	-0.295355	6.1541	-1.2465	0.233075	0.366503	-5.68688	5
727	ST.06 - ST.00	Q60648	Gm2a	-0.35302	6.1541	-1.39364	0.185198	0.439432	-5.53515	5
1354	ST.24 - ST.06	Q5FW57	Gm4952	0.200042	5.20735	0.646759	0.52827	0.673018	-6.14234	2
917	ST.24 - ST.00	Q5FW57	Gm4952	0.508748	5.20735	1.64484	0.122306	0.230073	-5.16606	2
1025	ST.06 - ST.00	Q5FW57	Gm4952	0.308706	5.20735	0.933617	0.366356	0.616201	-6.04346	2
875	ST.24 - ST.06	Q5FW57;Q91XE0	Gm4952;Glyat	0.386972	6.69519	1.61713	0.128196	0.25273	-5.11342	2
1076	ST.24 - ST.00	Q5FW57;Q91XE0	Gm4952;Glyat	0.309464	6.69519	1.29323	0.216906	0.347734	-5.63141	2
1514	ST.06 - ST.00	Q5FW57;Q91XE0	Gm4952;Glyat	-0.0775084	6.69519	-0.302983	0.766367	0.873109	-6.43794	2
1068	ST.24 - ST.06	P01639	Gm5571	0.40881	6.47	1.2069	0.247508	0.399295	-5.63718	2
[truncated: 3,176 more rows]

## Sheet: Table S2 6+24h up overlap 
Overlapping upregulated proteins are 6 and 24 hours of starvation
Protein name	Gene name	Log2FC	Log2FC	Log2FC(24-6h)	# unique peptides
		(6h)	(24h)
Proteasome subunit alpha type-2	Psma2	1.96	1.47	-0.49	2
Phenazine biosynthesis-like domain-containing protein 1	Pbld1	1.4	1.47	0.07	4
Phenazine biosynthesis-like domain-containing protein 2	Pbld2	1.38	1.41	0.02	6
Prolyl endopeptidase	Prep	1.32	1.39	0.07	5
Proteasome subunit beta type-3	Psmb3	2.1	1.33	-0.77	4
Proteasome subunit beta type-6	Psmb6	1.94	1.33	-0.61	2
Thioredoxin reductase 1, cytoplasmic	Txnrd1	1.48	1.32	-0.16	4
Ester hydrolase C11orf54 homolog	N/A	1.51	1.29	-0.22	7
NAD(P)H-hydrate epimerase	Naxe	1.75	1.28	-0.47	3
Proteasome subunit alpha type-5	Psma5	2.21	1.26	-0.95	4
Glutathione S-transferase P 1	Gstp1	1.35	1.26	-0.1	10
Proteasome subunit alpha type-1	Psma1	2.12	1.22	-0.9	5
Proteasome subunit beta type-5	Psmb5	1.93	1.21	-0.72	4
Acylamino-acid-releasing enzyme	Apeh	1.92	1.21	-0.71	7
Proteasome subunit alpha type-3	Psma3	2.04	1.2	-0.84	10
Selenium-binding protein 2; Selenium-binding protein 1	Selenbp2;Selenbp1	0.92	1.19	0.27	20
D-dopachrome decarboxylase	Ddt	2.01	1.16	-0.86	4
Proteasome subunit alpha type-4	Psma4	1.88	1.11	-0.77	4
Glutaredoxin-1	Glrx	1.52	1.09	-0.43	3
Hypoxanthine-guanine phosphoribosyltransferase	Hprt1	1.45	1.08	-0.38	3
Alpha-aminoadipic semialdehyde dehydrogenase	Aldh7a1	1.55	1.06	-0.48	12
Proteasome subunit alpha type-7	Psma7	1.81	1.05	-0.77	3
Aldehyde oxidase 1	Aox1	1.7	1.04	-0.66	6
Aspartate aminotransferase	Got1	1.66	1.03	-0.63	6
Inosine-5'-monophosphate dehydrogenase 2	Impdh2	1.3	1.03	-0.27	2
Aldehyde oxidase 3	Aox3	1.9	1.01	-0.89	14
Sorbitol dehydrogenase	Sord	1.95	1	-0.95	10
Glyceraldehyde-3-phosphate dehydrogenase	Gapdh	1.7	0.98	-0.72	9
Tripeptidyl-peptidase 2	Tpp2	1.62	0.97	-0.65	3
Proteasome subunit alpha type-6	Psma6	1.54	0.97	-0.57	4
Glutathione S-transferase Mu 2	Gstm2	1.44	0.97	-0.47	2
Xanthine dehydrogenase/oxidase	Xdh	1.21	0.97	-0.24	11
Inositol monophosphatase 1	Impa1	1.47	0.94	-0.54	2
N-acyl-aromatic-L-amino acid amidohydrolase	Acy3	1.95	0.93	-1.03	2
Peroxiredoxin-4	Prdx4	1.62	0.92	-0.7	3
Proteasome subunit beta type-7	Psmb7	1.68	0.91	-0.77	2
Cholinesterase	Bche	1.03	0.91	-0.11	3
Glutathione reductase, mitochondrial	Gsr	1.49	0.9	-0.59	5
Bleomycin hydrolase	Blmh	1.34	0.87	-0.47	6
Aldo-keto reductase family 1 member D1	Akr1d1	1.73	0.86	-0.87	4
Glycogen phosphorylase, liver form	Pygl	1.64	0.85	-0.79	11
Epoxide hydrolase 1	Ephx1	1.21	0.85	-0.36	11
Regucalcin	Rgn	1.2	0.85	-0.35	6
Sepiapterin reductase	Spr	1.06	0.85	-0.2	3
2-iminobutanoate/2-iminopropanoate deaminase	Rida	1.06	0.84	-0.23	8
Carnitine O-octanoyltransferase	Crot	1.47	0.83	-0.64	3
Proteasome subunit beta type-1	Psmb1	1.67	0.82	-0.85	2
Urocanate hydratase (Urocanase)	Uroc1	1.42	0.81	-0.61	4
Retinol dehydrogenase 16	Rdh16	1.68	0.78	-0.91	2
Aldo-keto reductase family 1 member C13	Akr1c13	0.89	0.78	-0.11	3
Isoleucine--tRNA ligase, cytoplasmic	Iars	1.02	0.77	-0.25	2

## Sheet: Table S3 all lysosomal
List of all 233 proteins annotated to the lysosomal compartment according to the protein center database in Proteome Discoverer 2.3
Uniprot ID	Gene	Uniprot ID	Gene	Uniprot ID	Gene
P41234	Abca2	P54818	Galc	Q62086	Pon2
Q8R4P9	Abcc10	Q571E4	Galns	O88531	Ppt1
P09470	Ace	P17439	Gba	O35448	Ppt2
Q05117	Acp5	Q9DBL2	Gdap2	Q7TMR0	Prcp
Q64191	Aga	Q9Z0L8	Ggh	O08709	Prdx6
P45376	Akr1b1	Q8BWF2	Gimap5	Q61207	Psap
Q91Y97	Aldob	P51569	Gla	P49769	Psen1
Q810B6	Ankfy1	P23780	Glb1	Q61144	Psen2
Q3UMR0	Ankrd27	Q60648	Gm2a	Q91V41	Rab14
P97449	Anpep	P21278	Gna11	P53994	Rab2a
Q9Z1T1	Ap3b1	P21279	Gnaq	P35278	Rab5c
O54774	Ap3d1	P62874	Gnb1	P51150	Rab7a
Q9JKC8	Ap3m1	P62880	Gnb2	Q9R0M6	Rab9a
P08226	Apoe	Q8BFR4	Gns	Q9ERI6	Rdh14
Q8VEH3	Arl8a	O70362	Gpld1	Q8VC42	Rmc1
Q9CQW2	Arl8b	P28798	Grn	C0HKG5	Rnaset2a
P50428	Arsa	P12265	Gusb	O54965	Rnf13
P50429	Arsb	P14438	H2-Aa	Q80X95	Rraga
Q3TYD4	Arsg	P29416	Hexa	Q99K70	Rragc
Q9WV54	Asah1	P20060	Hexb	Q61009	Scarb1
P16460	Ass1	Q3UDW8	Hgsnat	O35114	Scarb2
P98197	Atp11a	Q6YGZ1	Hpse	Q8R2U0	Seh1l
Q9QZW0	Atp11c	Q9ESB3	Hrg	P70665	Siae
Q9CTG6	Atp13a2	P11499	Hsp90ab1	Q8CIF6	Sidt2
P15920	Atp6v0a2	P63017	Hspa8	P49282	Slc11a2
P51863	Atp6v0d1	P48441	Idua	Q9JIS8	Slc12a4
Q80SY3	Atp6v0d2	Q9ESY9	Ifi30	Q8BPX9	Slc15a3
P50516	Atp6v1a	Q9CQW9	Ifitm3	Q8BN82	Slc17a5
P62814	Atp6v1b2	Q07113	Igf2r	Q80ZD3	Slc26a11
Q9Z1G3	Atp6v1c1	O09046	Il4i1	Q9JIF3	Slc2a8
P57746	Atp6v1d	Q60766	Irgm1	Q8VE96	Slc35f6
P50518	Atp6v1e1	Q80XH1	Kxd1	Q8BGD6	Slc38a9
Q9CR51	Atp6v1g1	P11438	Lamp1	Q9D8M3	Slc48a1
Q8BVE3	Atp6v1h	P17047	Lamp2	Q04519	Smpd1
O55102	Bloc1s1	Q9CQ22	Lamtor1	O09044	Snap23
Q9CWG9	Bloc1s2	Q9JHS3	Lamtor2	Q9Z266	Snapin
Q9D920	Borcs5	O88653	Lamtor3	Q9WV80	Snx1
Q9D6W8	Borcs6	Q9D1L9	Lamtor5	Q9CWK8	Snx2
Q9CRC6	Borcs7	P35951	Ldlr	Q6P8X1	Snx6
Q9D6Y4	Borcs8	O89017	Lgmn	Q3UHA3	Spg11
P24270	Cat	Q9Z0M5	Lipa	Q8R0G7	Spns1
Q8C1Y8	Ccz1	Q8K0B2	Lmbrd1	Q9JJF9	Sppl2a
P11609	Cd1d1	Q8C129	Lnpep	Q61542	Stard3
P31996	Cd68	Q91ZX7	Lrp1	Q9DCI3	Stard3nl
P04441	Cd74	P25911	Lyn	Q3TAA7	Stk11ip
O70496	Clcn7	P24668	M6pr	O70439	Stx7
Q3UMW8	Cln5	O09159	Man2b1	O88983	Stx8
Q68FD5	Cltc	O54782	Man2b2	Q64324	Stxbp2
Q61147	Cp	Q8K2I4	Manba	A2A9C3	Szt2
Q9WVJ3	Cpq	Q99J21	Mcoln1	Q99MB1	Tlr3
P21460	Cst3	Q8BH31	Mfsd8	P58681	Tlr7
Q8R242	Ctbs	Q8VE19	Mios	Q9EQU3	Tlr9
P16675	Ctsa	P11247	Mpo	Q9DBU0	Tm9sf1
P10605	Ctsb	P27573	Mpz	Q80X71	Tmem106b
P97821	Ctsc	Q9JLN9	Mtor	P52875	Tmem165
P18242	Ctsd	Q9D7V9	Naaa	Q9CXT7	Tmem192
Q9R013	Ctsf	Q9QWR8	Naga	Q9QY73	Tmem59
P49935	Ctsh	Q9CWZ7	Napg	Q91YT8	Tmem63a
P55097	Ctsk	O09043	Napsa	Q9EQJ0	Tpcn1
P06797	Ctsl	P57716	Ncstn	O89023	Tpp1
Q8BM88	Ctso	O35657	Neu1	Q02053	Uba1
O70370	Ctss	O35604	Npc1	P70280	Vamp7
Q9WUU7	Ctsz	Q9Z0J0	Npc2	O70404	Vamp8
Q91WC9	Daglb	Q9WUE4	Nprl2	Q91W86	Vps11
P61460	Depdc5	Q8VIJ8	Nprl3	Q920Q4	Vps16
P60904	Dnajc5	P46460	Nsf	Q8R307	Vps18
P56542	Dnase2	Q8BGT0	Ostm1	P40336	Vps26a
P28843	Dpp4	Q9JJX6	P2rx4	Q9D2N9	Vps33a
Q9ET22	Dpp7	Q80W65	Pcsk9	Q9EQH3	Vps35
Q9CR48	Dram2	Q9CQF9	Pcyox1	Q8R5L3	Vps39
Q4PZA2	Ece1	Q2TBE6	Pi4k2a	Q5KU39	Vps41
P16406	Enpep	Q8CBQ5	Pi4k2b	O88384	Vti1b
O08917	Flot1	Q3TWL2	Pip4p1	Q8CFJ9	Wdr24
P09528	Fth1	Q9CZX7	Pip4p2	Q3UDP0	Wdr41
P29391	Ftl1	Q8VEB4	Pla2g15	Q8C0M0	Wdr59
Q99LJ1	Fuca1	Q8VCI0	Plbd1	Q5ND34	Wdr81
P70699	Gaa	Q3TCN2	Plbd2	Q3UPF5	Zc3hav1
Q9DCD6	Gabarap	Q9Z280	Pld1

## Sheet: Table S4 lysosomal down
Lysosomal Proteins downregulated after 6h of starvation
Protein name	Gene name	Log2FC(6h)	Log2FC(24h)	Log2FC(24-6h)	# unique peptides
WD repeat-containing protein 81	Wdr81	-1.43	-1.06	0.37	2
Ganglioside-induced differentiation-associated protein 2	Gdap2	-1.35	-1.51	-0.16	9
Heme transporter HRG1	Slc48a1	-1.35	-0.24	1.11	2
Proprotein convertase subtilisin/kexin type 9	Pcsk9	-1.09	-1.49	-0.4	3
Ras-related GTP-binding protein C	Rragc	-0.94	-0.6	0.33	5
AP-3 complex subunit delta-1	Ap3d1	-0.92	-0.53	0.38	9
Serine/threonine-protein kinase mTOR	Mtor	-0.91	-0.68	0.23	2
Vesicle-associated membrane protein 7	Vamp7	-0.86	-0.71	0.14	2
GATOR complex protein WDR59	Wdr59	-0.85	-0.76	0.09	2
Transmembrane protein 106B	Tmem106b	-0.81	-0.23	0.57	5
Ras-related GTP-binding protein A	Rraga	-0.78	-0.47	0.3	2
Lysosomal Proteins downregulated after 24h of starvation
Protein name	Gene name	Log2FC(6h)	Log2FC(24h)	Log2FC(24-6h)	# unique peptides
Ganglioside-induced differentiation-associated protein 2	Gdap2	-1.35	-1.51	-0.16	9
Proprotein convertase subtilisin/kexin type 9	Pcsk9	-1.09	-1.49	-0.4	3
Rabankyrin-5	Ankfy1	-0.07	-1.34	-1.26	22
Vacuolar protein sorting-associated protein 26A	Vps26a	-0.17	-1.30	-1.13	7
Vacuolar protein sorting-associated protein 35	Vps35	-0.33	-1.17	-0.84	18
Ragulator complex protein LAMTOR2	Lamtor2	-0.26	-1.16	-0.9	3
Ragulator complex protein LAMTOR3	Lamtor3	-0.57	-1.11	-0.54	4
Ragulator complex protein LAMTOR5	Lamtor5	-0.78	-1.08	-0.3	3
WD repeat-containing protein 81	Wdr81	-1.43	-1.06	0.37	2
Ragulator complex protein LAMTOR1	Lamtor1	-0.84	-1.02	-0.18	5
GATOR complex protein NPRL2	Nprl2	-0.54	-1.02	-0.48	2
Apolipoprotein E	Apoe	0.17	-0.98	-1.15	13
ATP-binding cassette sub-family A member 2	Abca2	-0.08	-0.91	-0.83	3
GATOR complex protein MIOS	Mios	-0.68	-0.79	-0.1	10
Ras-related protein Rab-14	Rab14	-0.27	-0.78	-0.51	9
GATOR complex protein DEPDC5	Depdc5	-0.62	-0.77	-0.14	3
GATOR complex protein WDR59	Wdr59	-0.85	-0.76	0.09	2
